# Supplementary material for: Reconstruction of gene regulatory networks reveals chromatin remodelers and key transcription factors in tumorigenesis
Source: Genome Med. 2016 May 19;8:57. doi: 10.1186/s13073-016-0310-3 (PMC4872343; doi:10.1186/s13073-016-0310-3)
Supplement: Additional file 10. — Transcriptome data summary provided in Excel format. (XLS 1293 kb) [file 13073_2016_310_MOESM10_ESM.xls]

## Sheet: Sheet1
Chromosome Name	Strand	Transcript Start (bp)	Transcript End (bp)	Transcript ID	Associated Gene Name	coexpression_path	mean ratio BJEL/BJ	mean ratio BJELM/BJ
chrX	+	24712064	25015103	ENST00000379059	POLA1	1	2.47462	3.24461
chrX	+	24763620	24828898	ENST00000480125	POLA1	1	2.47462	3.24461
chrX	+	24712036	25015103	ENST00000379068	POLA1	1	2.47462	3.24461
chrX	+	24830947	24860100	ENST00000494204	POLA1	1	2.47462	3.24461
chrX	+	100353207	100356284	ENST00000403304	CENPI	1	2.6043	2.35203
chrX	+	100355426	100396282	ENST00000372926	CENPI	1	2.6043	2.35203
chrX	-	71424510	71458897	ENST00000334463	ERCC6L	1	3.05558	3.51717
chrX	-	71424510	71458877	ENST00000373657	ERCC6L	1	3.05558	3.51717
chrX	-	118967989	118986961	ENST00000345865	UPF3B	1	2.13025	2.81017
chrX	-	118967985	118986961	ENST00000276201	UPF3B	1	2.13025	2.81017
chrX	-	18257505	18259345	ENST00000491988	SCML2	1	4.4141	2.6877
chrX	-	18257434	18266005	ENST00000420857	SCML2	1	4.4141	2.6877
chrX	-	18257434	18372847	ENST00000251900	SCML2	1	4.4141	2.6877
chrX	-	18259243	18306985	ENST00000398048	SCML2	1	4.4141	2.6877
chr13	+	32889617	32973805	ENST00000544455	BRCA2	1	3.39593	4.1889
chr13	+	32970946	32972585	ENST00000533776	BRCA2	1	3.39593	4.1889
chr13	+	32889611	32973347	ENST00000380152	BRCA2	1	3.39593	4.1889
chr13	+	78629132	79190097	ENST00000560209	RNF219-AS1	1	2.78308	2.46416
chr13	+	34392206	34540695	ENST00000434425	RFC3	1	3.49199	5.29939
chr13	+	34392186	34411633	ENST00000380071	RFC3	1	3.49199	5.29939
chr13	+	37576410	37578662	ENST00000470423	EXOSC8	1	2.5089	2.55553
chr13	-	79188426	79233314	ENST00000282003	RNF219	1	2.78308	2.46416
chr12	+	102517766	102591139	ENST00000417507	PARPBP	1	2.03517	3.97733
chr12	+	102517766	102591139	ENST00000457614	PARPBP	1	2.03517	3.97733
chr12	+	102517766	102591139	ENST00000412715	PARPBP	1	2.03517	3.97733
chr12	+	102514023	102590370	ENST00000358383	PARPBP	1	2.03517	3.97733
chr12	+	31226779	31257725	ENST00000407793	DDX11	1	2.52433	2.79666
chr12	+	31226779	31257725	ENST00000251758	DDX11	1	2.52433	2.79666
chr12	+	31226832	31257725	ENST00000350437	DDX11	1	2.52433	2.79666
chr12	+	31226828	31257725	ENST00000545668	DDX11	1	2.52433	2.79666
chr12	+	31226794	31257725	ENST00000228264	DDX11	1	2.52433	2.79666
chr12	+	31226810	31257725	ENST00000435753	DDX11	1	2.28448	2.558
chr12	+	31226779	31256877	ENST00000542838	DDX11	1	2.73963	3.11018
chr12	+	123011795	123110943	ENST00000333479	KNTC1	1	2.24947	2.35834
chr12	+	123081790	123089634	ENST00000377192	KNTC1	1	2.24947	2.35834
chr12	+	123011795	123110879	ENST00000450485	KNTC1	1	2.24947	2.35834
chr12	+	123089906	123103084	ENST00000546125	KNTC1	1	2.24947	2.35834
chr12	+	123086944	123110926	ENST00000537348	KNTC1	1	2.24947	2.35834
chr12	+	123097997	123105082	ENST00000541427	KNTC1	1	2.24947	2.35834
chr12	+	123086944	123110943	ENST00000436959	KNTC1	1	2.24947	2.35834
chr12	+	123087370	123089544	ENST00000541466	KNTC1	1	2.24947	2.35834
chr12	+	123095408	123098216	ENST00000542727	KNTC1	1	2.24947	2.35834
chr12	+	118454515	118469597	ENST00000454402	RFC5	1	2.76439	3.73373
chr12	+	118454509	118458765	ENST00000484086	RFC5	1	2.76439	3.73373
chr12	+	69753500	69764755	ENST00000549685	YEATS4	1	2.6509	3.59347
chr12	+	69753559	69764751	ENST00000552955	YEATS4	1	2.6509	3.59347
chr12	+	69753490	69784411	ENST00000548020	YEATS4	1	2.6509	3.59347
chr12	+	69753536	69756727	ENST00000552949	YEATS4	1	2.6509	3.59347
chr12	+	69753483	69784576	ENST00000247843	YEATS4	1	2.6509	3.59347
chr12	+	69084451	69085949	ENST00000539373	NUP107	1	2.79277	3.73454
chr12	+	69080786	69136468	ENST00000535718	NUP107	1	2.79277	3.73454
chr12	+	69080786	69136463	ENST00000378905	NUP107	1	2.79277	3.73454
chr12	+	69114916	69127305	ENST00000538993	NUP107	1	2.79277	3.73454
chr12	+	69080772	69094594	ENST00000535333	NUP107	1	2.79277	3.73454
chr12	+	69080780	69103045	ENST00000537598	NUP107	1	2.79277	3.73454
chr12	+	69080514	69136785	ENST00000229179	NUP107	1	2.79277	3.73454
chr12	+	109535379	109548797	ENST00000242576	UNG	1	2.06366	2.86658
chr12	+	109535956	109548797	ENST00000446767	UNG	1	2.06366	2.86658
chr12	+	109535923	109548780	ENST00000336865	UNG	1	2.06366	2.86658
chr12	+	109535953	109548797	ENST00000539287	UNG	1	2.06366	2.86658
chr12	+	34175403	34182629	ENST00000538927	ALG10	1	2.54332	2.84752
chr12	+	34175216	34180502	ENST00000266483	ALG10	1	2.54332	2.84752
chr12	+	34175408	34179964	ENST00000541875	ALG10	1	2.3224	2.62924
chr12	+	38710564	38717784	ENST00000551464	ALG10B	1	2.3224	2.62924
chr12	+	38710641	38715129	ENST00000548240	ALG10B	1	2.3224	2.62924
chr12	-	31768705	31769373	ENST00000418260	AK4P3	1	5.11695	8.80089
chr12	-	56812074	56814874	ENST00000553314	TIMELESS	1	2.05065	2.1828
chr12	-	56810911	56818573	ENST00000557589	TIMELESS	1	2.05065	2.1828
chr12	-	56811188	56843180	ENST00000554616	TIMELESS	1	2.05065	2.1828
chr12	-	56810907	56843183	ENST00000553532	TIMELESS	1	2.05065	2.1828
chr12	-	56810903	56843187	ENST00000229201	TIMELESS	1	2.05065	2.1828
chr12	-	57125406	57146119	ENST00000338193	PRIM1	1	3.41284	5.39271
chr12	-	57137298	57146097	ENST00000550224	PRIM1	1	3.41284	5.39271
chr12	-	57135227	57146107	ENST00000550770	PRIM1	1	3.41284	5.39271
chr12	-	57139817	57146053	ENST00000546761	PRIM1	1	3.41284	5.39271
chr12	-	57139930	57146123	ENST00000548173	PRIM1	1	3.41284	5.39271
chr12	-	57132249	57136882	ENST00000549549	PRIM1	1	3.41284	5.39271
chr12	-	57125380	57146157	ENST00000552590	PRIM1	1	3.41284	5.39271
chr12	-	9570309	9600824	ENST00000290818	DDX12P	1	2.52433	2.79666
chr11	+	65049978	65073060	ENST00000525924	POLA2	1	2.71141	2.26056
chr11	+	65029233	65066156	ENST00000265465	POLA2	1	2.71141	2.26056
chr11	+	65029391	65063969	ENST00000527850	POLA2	1	2.71141	2.26056
chr11	+	65029433	65063681	ENST00000541089	POLA2	1	2.71141	2.26056
chr11	+	65029403	65047491	ENST00000532469	POLA2	1	2.71141	2.26056
chr11	+	61560423	61563328	ENST00000535723	FEN1	1	2.30297	2.66844
chr11	+	74303650	74352159	ENST00000527458	POLD3	1	3.22843	2.62053
chr11	+	74349659	74352107	ENST00000532954	POLD3	1	3.22843	2.62053
chr11	+	74204896	74329639	ENST00000528481	POLD3	1	3.22843	2.62053
chr11	+	74339908	74352010	ENST00000530163	POLD3	1	3.22843	2.62053
chr11	+	74303689	74329815	ENST00000530511	POLD3	1	3.22843	2.62053
chr11	+	74303575	74354102	ENST00000263681	POLD3	1	3.22843	2.62053
chr11	+	82612740	82645377	ENST00000430323	C11orf82	1	3.41245	3.98794
chr11	+	82612784	82643258	ENST00000525388	C11orf82	1	3.41245	3.98794
chr11	+	82612769	82645701	ENST00000533655	C11orf82	1	3.41245	3.98794
chr11	+	82612778	82639984	ENST00000528189	C11orf82	1	3.41245	3.98794
chr11	+	82620300	82641293	ENST00000528262	C11orf82	1	3.41245	3.98794
chr11	+	82633656	82642998	ENST00000533750	C11orf82	1	3.41245	3.98794
chr11	+	82612740	82645697	ENST00000528759	C11orf82	1	3.41245	3.98794
chr11	+	82612772	82642874	ENST00000532764	C11orf82	1	3.41245	3.98794
chr11	+	82612778	82639933	ENST00000532589	C11orf82	1	3.41245	3.98794
chr11	+	82612740	82642864	ENST00000524921	C11orf82	1	3.41245	3.98794
chr11	+	82625731	82645697	ENST00000329143	C11orf82	1	3.41245	3.98794
chr11	+	58874710	58892148	ENST00000534403	FAM111B	1	4.68161	4.84074
chr11	+	58874710	58894867	ENST00000343597	FAM111B	1	4.68161	4.84074
chr11	+	58874709	58893909	ENST00000529618	FAM111B	1	4.68161	4.84074
chr11	+	58874658	58894883	ENST00000411426	FAM111B	1	4.68161	4.84074
chr11	-	18101896	18127566	ENST00000532452	SAAL1	1	2.16025	2.81978
chr11	-	18101892	18113871	ENST00000531751	SAAL1	1	2.16025	2.81978
chr11	-	18110899	18127618	ENST00000533851	SAAL1	1	2.16025	2.81978
chr11	-	18101892	18127634	ENST00000531581	SAAL1	1	2.16025	2.81978
chr11	-	18101892	18111821	ENST00000530436	SAAL1	1	2.16025	2.81978
chr11	-	18101920	18127634	ENST00000529318	SAAL1	1	2.16025	2.81978
chr11	-	18101892	18108507	ENST00000534721	SAAL1	1	2.16025	2.81978
chr11	-	18101839	18127638	ENST00000524803	SAAL1	1	2.16025	2.81978
chr11	-	18115347	18127632	ENST00000530736	SAAL1	1	2.16025	2.81978
chr11	-	18101891	18127629	ENST00000300013	SAAL1	1	2.16025	2.81978
chr11	-	62621135	62621204	ENST00000384693	SNORD30	1	3.23422	3.20101
chr11	-	22844413	22850919	ENST00000530199	SVIP	1	2.49398	2.02282
chr11	-	22844293	22851117	ENST00000533774	SVIP	1	2.49398	2.02282
chr11	-	22840475	22851411	ENST00000354193	SVIP	1	2.49398	2.02282
chr11	-	62622483	62622555	ENST00000363981	SNORD27	1	3.89341	3.24524
chr11	-	64844924	64851623	ENST00000275517	CDCA5	1	3.14833	3.92516
chr11	-	64846560	64851519	ENST00000404147	CDCA5	1	3.14833	3.92516
chr11	-	64846105	64851003	ENST00000524733	CDCA5	1	3.14833	3.92516
chr11	-	122928785	122928869	ENST00000364009	SNORD14E	1	2.21791	2.82519
chr11	-	28042167	28129855	ENST00000263181	KIF18A	1	2.56514	2.60774
chr11	-	28098029	28119434	ENST00000533466	KIF18A	1	2.56514	2.60774
chr11	-	107663324	107729534	ENST00000533664	SLC35F2	1	3.51268	5.7766
chr11	-	107661717	107729914	ENST00000525815	SLC35F2	1	3.51268	5.7766
chr11	-	107661717	107799019	ENST00000525071	SLC35F2	1	3.51268	5.7766
chr11	-	107663324	107729520	ENST00000265836	SLC35F2	1	3.51268	5.7766
chr11	-	62621135	62621204	ENST00000384693	SNHG1	1	3.23422	3.20101
chr11	-	62620544	62621814	ENST00000545920	SNHG1	1	3.13132	2.61637
chr11	-	62619461	62623357	ENST00000538654	SNHG1	1	3.13132	2.61637
chr11	-	62621914	62622960	ENST00000545308	SNHG1	1	3.44535	3.0786
chr11	-	62620304	62622960	ENST00000544550	SNHG1	1	3.13132	2.61637
chr11	-	62621019	62622951	ENST00000537024	SNHG1	1	3.13132	2.61637
chr11	-	62622154	62623230	ENST00000544983	SNHG1	1	3.44535	3.0786
chr11	-	62620826	62622960	ENST00000535689	SNHG1	1	3.13132	2.61637
chr11	-	62620382	62620507	ENST00000384756	SNHG1	1	3.13132	2.61637
chr11	-	62620545	62622960	ENST00000540865	SNHG1	1	3.13132	2.61637
chr11	-	62621376	62621440	ENST00000383926	SNHG1	1	3.13132	2.61637
chr11	-	62622093	62622167	ENST00000384706	SNHG1	1	3.44535	3.0786
chr11	-	62621045	62622646	ENST00000539303	SNHG1	1	3.13132	2.61637
chr11	-	62620797	62620867	ENST00000364799	SNHG1	1	3.13132	2.61637
chr11	-	62622484	62622555	ENST00000363981	SNHG1	1	3.89341	3.24524
chr11	-	62622764	62622838	ENST00000384147	SNHG1	1	3.62571	3.80414
chr11	-	62622152	62622960	ENST00000540904	SNHG1	1	3.44535	3.0786
chr11	-	62623036	62623104	ENST00000365607	SNORD25	1	5.06704	4.45787
chr10	+	94353043	94415150	ENST00000260731	KIF11	1	2.23243	2.2459
chr10	+	27458873	27475647	ENST00000477034	MASTL	1	3.87541	2.41738
chr10	+	27444299	27475848	ENST00000375940	MASTL	1	3.87541	2.41738
chr10	+	27443753	27475848	ENST00000375946	MASTL	1	3.87541	2.41738
chr10	+	96305574	96361855	ENST00000394036	HELLS	1	2.81272	4.62508
chr10	+	96305679	96361379	ENST00000239026	HELLS	1	2.81272	4.62508
chr10	+	96305574	96361855	ENST00000394045	HELLS	1	2.81272	4.62508
chr10	+	96305679	96361379	ENST00000371332	HELLS	1	2.81272	4.62508
chr10	+	13203554	13253104	ENST00000378714	MCM10	1	3.60047	5.22486
chr10	+	13203579	13251736	ENST00000484800	MCM10	1	3.60047	5.22486
chr10	+	13243587	13293106	ENST00000361282	MCM10	1	3.60047	5.22486
chr10	+	60145105	60154944	ENST00000373899	TFAM	1	2.79613	4.68445
chr10	+	60145364	60154299	ENST00000395377	TFAM	1	2.79613	4.68445
chr10	+	60145194	60155048	ENST00000373895	TFAM	1	2.79613	4.68445
chr10	+	60144782	60158981	ENST00000487519	TFAM	1	2.79613	4.68445
chr10	+	14923499	14945592	ENST00000358298	SUV39H2	1	2.51336	3.03272
chr10	+	14920899	14946314	ENST00000313519	SUV39H2	1	2.51336	3.03272
chr10	+	14920847	14944455	ENST00000433779	SUV39H2	1	2.51336	3.03272
chr10	+	24755460	24836772	ENST00000396445	KIAA1217	1	2.12706	2.07617
chr10	+	24498093	24836772	ENST00000376454	KIAA1217	1	2.12706	2.07617
chr10	+	24497720	24836771	ENST00000458595	KIAA1217	1	2.12706	2.07617
chr10	+	23983675	24836772	ENST00000376462	KIAA1217	1	2.12706	2.07617
chr10	+	24755460	24836772	ENST00000376451	KIAA1217	1	2.12706	2.07617
chr10	+	24498102	24836627	ENST00000376452	KIAA1217	1	2.12706	2.07617
chr10	-	70173821	70231879	ENST00000399180	DNA2	1	3.37964	3.76483
chr10	-	70196611	70202763	ENST00000478029	DNA2	1	3.37964	3.76483
chr10	-	70173821	70231643	ENST00000551118	DNA2	1	3.37964	3.76483
chr10	-	70173822	70231672	ENST00000358410	DNA2	1	3.37964	3.76483
chr10	-	70227924	70231643	ENST00000550357	DNA2	1	3.37964	3.76483
chr10	-	70173821	70231879	ENST00000399179	DNA2	1	3.37964	3.76483
chr10	-	115594488	115613859	ENST00000361384	DCLRE1A	1	2.47495	2.68385
chr10	-	115594488	115614142	ENST00000369305	DCLRE1A	1	2.47495	2.68385
chr10	-	115613002	115614099	ENST00000476112	DCLRE1A	1	2.47495	2.68385
chr10	-	96075004	96112733	ENST00000543788	NOC3L	1	2.20468	2.58342
chr17	+	18965225	18965440	ENST00000363359	SNORD3B-1	1	2.09712	3.0282
chr17	+	73201802	73231852	ENST00000541827	NUP85	1	2.2604	2.76321
chr17	+	73201804	73223073	ENST00000449421	NUP85	1	2.2604	2.76321
chr17	+	73201815	73231805	ENST00000447371	NUP85	1	2.2604	2.76321
chr17	+	73201786	73231853	ENST00000245544	NUP85	1	2.2604	2.76321
chr17	+	4613992	4622713	ENST00000571428	ARRB2	1	2.55626	5.19086
chr17	+	4613994	4624791	ENST00000575877	ARRB2	1	2.55626	5.19086
chr17	+	4613977	4620357	ENST00000571791	ARRB2	1	2.55626	5.19086
chr17	+	4613927	4621236	ENST00000570739	ARRB2	1	2.55626	5.19086
chr17	+	4613784	4624766	ENST00000269260	ARRB2	1	2.55626	5.19086
chr17	+	4613929	4624794	ENST00000346341	ARRB2	1	2.55626	5.19086
chr17	+	4618884	4624433	ENST00000571206	ARRB2	1	2.55626	5.19086
chr17	+	4613938	4624777	ENST00000572457	ARRB2	1	2.55626	5.19086
chr17	+	4613956	4620674	ENST00000575131	ARRB2	1	2.55626	5.19086
chr17	+	4613925	4624391	ENST00000574954	ARRB2	1	2.55626	5.19086
chr17	+	4613891	4622708	ENST00000574502	ARRB2	1	2.55626	5.19086
chr17	+	4613988	4624356	ENST00000381488	ARRB2	1	2.55626	5.19086
chr17	+	4613988	4624791	ENST00000412477	ARRB2	1	2.55626	5.19086
chr17	+	4614019	4623702	ENST00000576235	ARRB2	1	2.55626	5.19086
chr17	+	42786066	42827607	ENST00000526924	DBF4B	1	2.70121	2.11959
chr17	+	42811027	42826767	ENST00000527862	DBF4B	1	2.70121	2.11959
chr17	+	5389605	5392557	ENST00000576988	MIS12	1	2.76456	2.9333
chr17	+	5389705	5392255	ENST00000576570	MIS12	1	2.76456	2.9333
chr17	+	38443885	38459171	ENST00000209728	CDC6	1	4.96253	9.70037
chr17	+	19091329	19091544	ENST00000365494	SNORD3A	1	2.09712	3.0282
chr17	+	3627211	3630067	ENST00000325418	GSG2	1	2.69734	2.99302
chr17	+	34919874	34924971	ENST00000564611	DHRS11	1	2.23852	4.12506
chr17	+	34919858	34928764	ENST00000568873	DHRS11	1	2.23852	4.12506
chr17	+	29158988	29222887	ENST00000321990	ATAD5	1	3.68891	4.42425
chr17	+	39574852	39581551	ENST00000253405	C17orf53	1	2.51706	2.63695
chr17	+	42219274	42239844	ENST00000319977	C17orf53	1	2.51706	2.63695
chr17	+	48450581	48458820	ENST00000393271	EME1	1	3.39368	3.92282
chr17	+	48452546	48458820	ENST00000511648	EME1	1	3.39368	3.92282
chr17	+	48450581	48458844	ENST00000338165	EME1	1	3.39368	3.92282
chr17	+	48453049	48458163	ENST00000510246	EME1	1	3.39368	3.92282
chr17	+	48453470	48456962	ENST00000513077	EME1	1	3.39368	3.92282
chr17	-	18967234	18967449	ENST00000364880	SNORD3B-2	1	2.09712	3.0282
chr17	-	73269074	73285471	ENST00000442286	SLC25A19	1	2.4646	6.51224
chr17	-	73269074	73285514	ENST00000320362	SLC25A19	1	2.4646	6.51224
chr17	-	73269073	73285471	ENST00000416858	SLC25A19	1	2.4646	6.51224
chr17	-	19015734	19015949	ENST00000362793	SNORD3D	1	2.09712	3.0282
chr17	-	19093343	19093558	ENST00000362428	SNORD3C	1	2.09712	3.0282
chr17	-	8108177	8110685	ENST00000584972	AURKB	1	2.48136	3.35792
chr17	-	8108189	8113542	ENST00000535053	AURKB	1	2.48136	3.35792
chr17	-	8108189	8113542	ENST00000578549	AURKB	1	2.48136	3.35792
chr17	-	8108220	8113565	ENST00000580998	AURKB	1	2.48136	3.35792
chr17	-	8108091	8113916	ENST00000585124	AURKB	1	2.48136	3.35792
chr17	-	8110560	8113899	ENST00000583915	AURKB	1	2.48136	3.35792
chr17	-	8109837	8113877	ENST00000584561	AURKB	1	2.48136	3.35792
chr17	-	8108583	8113886	ENST00000577833	AURKB	1	2.48136	3.35792
chr17	-	8108056	8113900	ENST00000316199	AURKB	1	2.48136	3.35792
chr17	-	8109856	8113572	ENST00000582368	AURKB	1	2.48136	3.35792
chr17	-	8109809	8113902	ENST00000581511	AURKB	1	2.48136	3.35792
chr17	-	8108061	8113899	ENST00000534871	AURKB	1	2.48136	3.35792
chr17	-	41196313	41277500	ENST00000354071	BRCA1	1	3.57131	4.94577
chr17	-	39215495	39216344	ENST00000391418	KRTAP2-3	1	2.11044	2.47622
chr17	-	39210750	39211482	ENST00000398477	KRTAP2-2	1	2.11832	2.5023
chr17	-	39202793	39203568	ENST00000391419	KRTAP2-1	1	2.11044	2.47622
chr17	-	40724980	40729813	ENST00000588544	PSMC3IP	1	3.28167	3.62331
chr17	-	40724361	40729715	ENST00000587209	PSMC3IP	1	3.28167	3.62331
chr17	-	40724980	40729714	ENST00000590760	PSMC3IP	1	3.28167	3.62331
chr17	-	40724980	40729813	ENST00000590931	PSMC3IP	1	3.28167	3.62331
chr17	-	40724341	40729849	ENST00000253789	PSMC3IP	1	3.28167	3.62331
chr17	-	40724333	40729813	ENST00000393795	PSMC3IP	1	3.28167	3.62331
chr17	-	40724914	40729706	ENST00000586337	PSMC3IP	1	3.28167	3.62331
chr17	-	40724980	40729813	ENST00000589505	PSMC3IP	1	3.28167	3.62331
chr17	-	18231784	18266809	ENST00000539052	SHMT1	1	2.14902	2.744
chr17	-	18172596	18207557	ENST00000395685	SHMT1	1	2.14902	2.744
chr17	-	649871	655414	ENST00000437269	GEMIN4	1	2.32278	3.03651
chr17	-	647863	652591	ENST00000576778	GEMIN4	1	2.32278	3.03651
chr17	-	647654	655501	ENST00000319004	GEMIN4	1	2.32278	3.03651
chr17	-	650681	657239	ENST00000576383	GEMIN4	1	2.32278	3.03651
chr17	-	34840456	34862236	ENST00000566688	MYO19	1	2.13445	2.44764
chr17	-	34851599	34890754	ENST00000268852	MYO19	1	2.13445	2.44764
chr17	-	34851477	34890815	ENST00000431794	MYO19	1	2.13445	2.44764
chr16	+	88872176	88873750	ENST00000569140	CDT1	1	2.39896	2.66045
chr16	+	88869621	88875666	ENST00000301019	CDT1	1	2.39896	2.66045
chr16	+	88871019	88872625	ENST00000562747	CDT1	1	2.39896	2.66045
chr16	+	46724698	46732297	ENST00000566860	ORC6	1	4.01906	4.0905
chr16	+	46723619	46728963	ENST00000570260	ORC6	1	4.01906	4.0905
chr16	+	46723594	46730131	ENST00000563306	ORC6	1	4.01906	4.0905
chr16	+	46729021	46732294	ENST00000567000	ORC6	1	4.01906	4.0905
chr16	+	46723555	46731423	ENST00000563599	ORC6	1	4.01906	4.0905
chr16	+	46728849	46731810	ENST00000575571	ORC6	1	4.01906	4.0905
chr16	+	46723558	46732306	ENST00000219097	ORC6	1	4.01906	4.0905
chr16	+	46723609	46731730	ENST00000568364	ORC6	1	4.01906	4.0905
chr16	+	19535283	19553388	ENST00000562083	CCP110	1	2.61304	2.9501
chr16	+	19535133	19564730	ENST00000396212	CCP110	1	2.61304	2.9501
chr16	+	19535279	19564722	ENST00000396208	CCP110	1	2.61304	2.9501
chr16	+	19539243	19547519	ENST00000561888	CCP110	1	2.61304	2.9501
chr16	+	19535179	19564730	ENST00000381396	CCP110	1	2.61304	2.9501
chr16	+	58426298	58440048	ENST00000318129	GINS3	1	3.99521	4.68682
chr16	+	58426298	58439385	ENST00000426538	GINS3	1	3.99521	4.68682
chr16	+	58426298	58439940	ENST00000328514	GINS3	1	3.99521	4.68682
chr16	-	74678518	74700757	ENST00000572337	RFWD3	1	2.6365	2.78272
chr16	-	74655292	74700779	ENST00000361070	RFWD3	1	2.6365	2.78272
chr16	-	74657327	74700768	ENST00000571750	RFWD3	1	2.6365	2.78272
chr16	-	74671774	74683141	ENST00000575281	RFWD3	1	2.6365	2.78272
chr16	-	74662406	74666631	ENST00000575154	RFWD3	1	2.6365	2.78272
chr16	-	74694678	74700730	ENST00000575397	RFWD3	1	2.6365	2.78272
chr16	-	74694980	74700737	ENST00000576652	RFWD3	1	2.6365	2.78272
chr16	-	74694896	74700772	ENST00000572990	RFWD3	1	2.6365	2.78272
chr16	-	2962821	2969659	ENST00000402679	PKMYT1	1	2.43805	2.91146
chr16	-	3022850	3030440	ENST00000574730	PKMYT1	1	2.43805	2.91146
chr16	-	3022996	3027527	ENST00000382240	PKMYT1	1	2.43805	2.91146
chr16	-	3022792	3030392	ENST00000440027	PKMYT1	1	2.43805	2.91146
chr16	-	3018103	3030417	ENST00000431515	PKMYT1	1	2.43805	2.91146
chr16	-	3022792	3030540	ENST00000262300	PKMYT1	1	2.43805	2.91146
chr16	-	89804811	89883054	ENST00000568369	FANCA	1	2.77503	2.80657
chr16	-	89864782	89883065	ENST00000389302	FANCA	1	2.77503	2.80657
chr16	-	89864762	89883055	ENST00000566889	FANCA	1	2.77503	2.80657
chr16	-	89803957	89883054	ENST00000389301	FANCA	1	2.77503	2.80657
chr16	-	46633841	46649905	ENST00000569702	SHCBP1	1	2.36454	2.38071
chr16	-	46637506	46655280	ENST00000566016	SHCBP1	1	2.36454	2.38071
chr16	-	46637902	46649895	ENST00000565887	SHCBP1	1	2.36454	2.38071
chr16	-	85709804	85722605	ENST00000253462	GINS2	1	2.77381	3.13417
chr16	-	85712229	85723679	ENST00000596233	GINS2	1	2.77381	3.13417
chr16	-	85712176	85721631	ENST00000595355	GINS2	1	2.77381	3.13417
chr15	+	40509618	40512845	ENST00000558151	BUB1B	1	2.40356	3.3924
chr15	+	40492239	40498475	ENST00000558972	BUB1B	1	2.40356	3.3924
chr15	+	40453227	40513337	ENST00000287598	BUB1B	1	2.40356	3.3924
chr15	+	40477673	40492490	ENST00000559772	BUB1B	1	2.40356	3.3924
chr15	+	40475925	40477682	ENST00000559461	BUB1B	1	2.40356	3.3924
chr15	+	40453268	40513239	ENST00000412359	BUB1B	1	2.40356	3.3924
chr15	+	90118713	90171250	ENST00000268138	TICRR	1	3.07202	4.00185
chr15	+	90118818	90171243	ENST00000560985	TICRR	1	3.07202	4.00185
chr15	+	89787198	89860360	ENST00000310775	FANCI	1	2.62898	2.60731
chr15	+	89787235	89859712	ENST00000447611	FANCI	1	2.62898	2.60731
chr15	+	89787180	89860492	ENST00000300027	FANCI	1	2.62898	2.60731
chr15	+	89787248	89807873	ENST00000451393	FANCI	1	2.62898	2.60731
chr15	+	89787206	89805078	ENST00000567891	FANCI	1	2.62898	2.60731
chr15	+	89806668	89859675	ENST00000561894	FANCI	1	2.62898	2.60731
chr15	+	89787248	89807878	ENST00000567996	FANCI	1	2.62898	2.60731
chr15	+	89787265	89807235	ENST00000563250	FANCI	1	2.62898	2.60731
chr15	+	89821911	89860359	ENST00000566895	FANCI	1	2.62898	2.60731
chr15	+	40987372	41023614	ENST00000532743	RAD51	1	2.65748	2.54833
chr15	+	40987358	41024354	ENST00000267868	RAD51	1	2.65748	2.54833
chr15	+	40987372	41023791	ENST00000382643	RAD51	1	2.65748	2.54833
chr15	+	40987327	41023790	ENST00000423169	RAD51	1	2.65748	2.54833
chr15	+	40987385	41023755	ENST00000525066	RAD51	1	2.65748	2.54833
chr15	+	40987370	41023788	ENST00000557850	RAD51	1	2.65748	2.54833
chr15	+	91260558	91358692	ENST00000355112	BLM	1	3.50213	6.35721
chr15	+	91337031	91358591	ENST00000558825	BLM	1	3.50213	6.35721
chr15	+	91305626	91354557	ENST00000560136	BLM	1	3.50213	6.35721
chr15	+	91305594	91312411	ENST00000559426	BLM	1	3.50213	6.35721
chr15	+	91290620	91293190	ENST00000559282	BLM	1	3.50213	6.35721
chr15	+	91352001	91358859	ENST00000560821	BLM	1	3.50213	6.35721
chr15	+	91260635	91358558	ENST00000559724	BLM	1	3.50213	6.35721
chr15	+	78857913	78885877	ENST00000559554	CHRNA5	1	2.7123	4.55271
chr15	+	78857862	78887611	ENST00000299565	CHRNA5	1	2.7123	4.55271
chr15	+	66797455	66841825	ENST00000446801	ZWILCH	1	2.53953	2.14814
chr15	+	66812846	66821271	ENST00000561583	ZWILCH	1	2.53953	2.14814
chr15	+	66797297	66842115	ENST00000307897	ZWILCH	1	2.53953	2.14814
chr15	+	66797638	66811467	ENST00000567926	ZWILCH	1	2.53953	2.14814
chr15	-	66628722	66649023	ENST00000566524	TIPIN	1	2.83763	5.0537
chr15	-	66628722	66649023	ENST00000367709	TIPIN	1	2.83763	5.0537
chr15	-	66629319	66679062	ENST00000562124	TIPIN	1	2.83763	5.0537
chr15	-	66641640	66679050	ENST00000568216	TIPIN	1	2.83763	5.0537
chr15	-	56720929	56757335	ENST00000260453	MNS1	1	4.08485	7.92425
chr15	-	83924655	83953466	ENST00000345382	BNC1	1	9.54099	11.881
chr15	-	83926096	83952071	ENST00000569704	BNC1	1	9.54099	11.881
chr14	+	49135165	49151139	ENST00000361579	PPIL5	1	2.66829	3.18973
chr14	+	97263641	97347950	ENST00000216639	VRK1	1	3.37232	5.88752
chr14	+	97263722	97319392	ENST00000555351	VRK1	1	3.37232	5.88752
chr14	+	20811796	20826062	ENST00000527915	PARP2	1	2.28105	2.71989
chr14	+	20823941	20825935	ENST00000539930	PARP2	1	2.28105	2.71989
chr14	+	20811787	20823106	ENST00000529465	PARP2	1	2.28105	2.71989
chr14	+	20823955	20825668	ENST00000530598	PARP2	1	2.28105	2.71989
chr14	+	50065479	50081388	ENST00000318317	LRR1	1	2.66829	3.18973
chr14	+	50065670	50081389	ENST00000540712	LRR1	1	2.66829	3.18973
chr14	+	68113165	68117525	ENST00000557319	ARG2	1	3.06675	4.43335
chr14	+	68086515	68118437	ENST00000261783	ARG2	1	3.06675	4.43335
chr14	+	68086697	68113457	ENST00000556491	ARG2	1	3.06675	4.43335
chr14	+	68086653	68113632	ENST00000557120	ARG2	1	3.06675	4.43335
chr14	+	77779190	79398060	ENST00000330071	NRXN3	1	3.04987	2.89084
chr14	+	79746249	80330760	ENST00000428277	NRXN3	1	3.04987	2.89084
chr14	+	79081275	80328307	ENST00000335750	NRXN3	1	3.04987	2.89084
chr14	+	79745756	80330762	ENST00000281127	NRXN3	1	3.04987	2.89084
chr14	+	79745682	80328821	ENST00000557594	NRXN3	1	3.04987	2.89084
chr14	+	78708734	80328376	ENST00000554738	NRXN3	1	3.04987	2.89084
chr14	+	79081275	79454642	ENST00000556496	NRXN3	1	3.04987	2.89084
chr14	+	78870093	80328786	ENST00000554719	NRXN3	1	3.04987	2.89084
chr14	+	77779190	79389744	ENST00000332068	NRXN3	1	3.04987	2.89084
chr14	-	50110273	50121782	ENST00000556937	POLE2	1	3.44926	4.4577
chr14	-	55407989	55411325	ENST00000475379	WDHD1	1	3.46749	4.0534
chr14	-	55407877	55493823	ENST00000420358	WDHD1	1	3.46749	4.0534
chr14	-	51371939	51411454	ENST00000216392	PYGL	1	2.78192	5.38157
chr14	-	51371936	51411201	ENST00000544180	PYGL	1	2.78192	5.38157
chr14	-	51324609	51411174	ENST00000532462	PYGL	1	2.78192	5.38157
chr14	-	51374860	51378698	ENST00000532107	PYGL	1	2.78192	5.38157
chr19	+	4402659	4443389	ENST00000301280	CHAF1A	1	2.6149	2.9733
chr19	+	55579420	55613082	ENST00000376930	POLD1	1	2.23214	2.89977
chr19	+	50529063	50552029	ENST00000391821	ZNF473	1	2.3395	2.73962
chr19	+	20011870	20046384	ENST00000343769	ZNF93	1	4.44586	2.33903
chr19	-	17160539	17186423	ENST00000253669	HAUS8	1	2.26373	2.26049
chr19	-	51300961	51308186	ENST00000345523	C19orf48	1	2.84931	3.22631
chr19	-	51300962	51307974	ENST00000391812	C19orf48	1	2.84931	3.22631
chr19	-	21915047	21959807	ENST00000574050	ZNF100	1	3.26082	2.81122
chr19	-	36940435	36980420	ENST00000452939	ZNF566	1	2.3366	4.16404
chr19	-	36937923	36980763	ENST00000493391	ZNF566	1	2.3366	4.16404
chr18	+	20513278	20606449	ENST00000327155	RBBP8	1	2.81003	5.08039
chr18	+	57567180	57571538	ENST00000316660	PMAIP1	1	5.93052	2.90193
chr18	+	29672653	29710678	ENST00000257190	RNF138	1	2.22985	2.67792
chr22	+	25960816	26125261	ENST00000324198	ADRBK2	1	2.22295	2.84572
chr22	+	25961074	26080535	ENST00000455558	ADRBK2	1	2.22295	2.84572
chr22	+	19467416	19508134	ENST00000263201	CDC45	1	3.36313	5.63428
chr22	+	19467424	19483509	ENST00000483431	CDC45	1	3.36313	5.63428
chr22	+	19467414	19508134	ENST00000437685	CDC45	1	3.36313	5.63428
chr20	+	25388367	25398831	ENST00000484893	GINS1	1	3.72527	3.79226
chr20	+	25388363	25429191	ENST00000262460	GINS1	1	3.72527	3.79226
chr20	+	25388365	25426978	ENST00000429262	GINS1	1	3.72527	3.79226
chr20	+	17949556	17971765	ENST00000377710	MGME1	1	2.48056	2.97689
chr20	+	17950674	17971052	ENST00000463219	MGME1	1	2.48056	2.97689
chr20	+	17949716	17971765	ENST00000377709	MGME1	1	2.48056	2.97689
chr20	+	17950700	17970874	ENST00000467391	MGME1	1	2.48056	2.97689
chr20	+	17949758	17971765	ENST00000377704	MGME1	1	2.48056	2.97689
chr20	-	37058313	37058446	ENST00000364642	SNORA71C	1	2.0623	3.31486
chr20	-	35696490	35724398	ENST00000527999	RBL1	1	3.49415	3.79382
chr20	-	35631977	35724392	ENST00000344359	RBL1	1	3.49415	3.79382
chr20	-	35624752	35724398	ENST00000373664	RBL1	1	3.49415	3.79382
chr20	-	36611409	36661863	ENST00000373448	TTI1	1	2.25637	2.98295
chr20	-	36640210	36642259	ENST00000487362	TTI1	1	2.25637	2.98295
chr20	-	36611424	36642305	ENST00000449821	TTI1	1	2.25637	2.98295
chr20	-	36624777	36628917	ENST00000473288	TTI1	1	2.25637	2.98295
chr20	-	36611409	36661870	ENST00000373447	TTI1	1	2.25637	2.98295
chr21	+	30449954	30548208	ENST00000286791	MAP3K7CL	1	2.33334	3.80494
chr21	+	30449954	30548210	ENST00000341618	MAP3K7CL	1	2.33334	3.80494
chr21	+	30452873	30548210	ENST00000399947	MAP3K7CL	1	2.33334	3.80494
chr21	+	30449954	30548210	ENST00000399934	MAP3K7CL	1	2.33334	3.80494
chr21	+	30449954	30548210	ENST00000399935	MAP3K7CL	1	2.33334	3.80494
chr21	+	30464575	30548210	ENST00000339024	MAP3K7CL	1	2.33334	3.80494
chr21	+	30502806	30548210	ENST00000399928	MAP3K7CL	1	2.33334	3.80494
chr21	+	25933455	26009106	ENST00000400533	JAM2	1	6.07467	10.8185
chr21	+	27011584	27086885	ENST00000400532	JAM2	1	6.07467	10.8185
chr21	+	25933455	26009106	ENST00000400537	JAM2	1	6.07467	10.8185
chr21	+	25933455	26011745	ENST00000400535	JAM2	1	6.07467	10.8185
chr21	+	37771800	37785260	ENST00000481458	CHAF1B	1	2.99254	3.76327
chr21	-	32638612	32716594	ENST00000455508	TIAM1	1	2.65226	3.89992
chr21	-	32490734	32931290	ENST00000286827	TIAM1	1	2.65226	3.89992
chr7	+	26191860	26226745	ENST00000056233	NFE2L3	1	4.23567	3.23241
chr7	+	28338940	28859617	ENST00000396299	CREB5	1	4.31461	5.61417
chr7	+	28475234	28859617	ENST00000396300	CREB5	1	4.31461	5.61417
chr7	+	28452144	28865511	ENST00000357727	CREB5	1	4.31461	5.61417
chr7	+	28530748	28859254	ENST00000409603	CREB5	1	4.31461	5.61417
chr7	+	64254803	64292620	ENST00000440155	ZNF138	1	3.03083	2.1352
chr7	+	64254806	64293705	ENST00000440598	ZNF138	1	3.03083	2.1352
chr7	+	64254771	64294026	ENST00000359735	ZNF138	1	3.03083	2.1352
chr7	+	64254806	64294042	ENST00000437743	ZNF138	1	3.03083	2.1352
chr7	+	64254766	64292580	ENST00000307355	ZNF138	1	3.03083	2.1352
chr7	+	64275995	64294026	ENST00000397136	ZNF138	1	3.03083	2.1352
chr7	+	64254868	64294054	ENST00000430838	ZNF138	1	3.03083	2.1352
chr7	+	135281987	135286198	ENST00000462316	NUP205	1	2.23828	3.13207
chr7	+	135242679	135285702	ENST00000440390	NUP205	1	2.23828	3.13207
chr7	+	135242667	135333505	ENST00000285968	NUP205	1	2.23828	3.13207
chr7	+	135320063	135333505	ENST00000461255	NUP205	1	2.23828	3.13207
chr7	+	135282488	135333505	ENST00000607647	NUP205	1	2.23828	3.13207
chr7	-	73645867	73668774	ENST00000055077	RFC2	1	2.28697	3.43937
chr7	-	73649862	73668737	ENST00000480432	RFC2	1	2.28697	3.43937
chr7	-	73700489	73719364	ENST00000576356	RFC2	1	2.28697	3.43937
chr7	-	73696456	73719346	ENST00000573234	RFC2	1	2.28697	3.43937
chr7	-	73703880	73719346	ENST00000570503	RFC2	1	2.28697	3.43937
chr7	-	73696494	73719401	ENST00000576908	RFC2	1	2.28697	3.43937
chr7	-	73651738	73666824	ENST00000491206	RFC2	1	2.28697	3.43937
chr7	-	131185023	131241376	ENST00000541194	PODXL	1	2.31101	2.74147
chr7	-	131185021	131241322	ENST00000446198	PODXL	1	2.31101	2.74147
chr7	-	131188890	131241366	ENST00000378555	PODXL	1	2.31101	2.74147
chr7	-	131188890	131241368	ENST00000322985	PODXL	1	2.31101	2.74147
chr7	-	131190635	131191686	ENST00000490761	PODXL	1	2.31101	2.74147
chr7	-	131185023	131241376	ENST00000537928	PODXL	1	2.31101	2.74147
chr7	-	131188709	131190864	ENST00000484346	PODXL	1	2.31101	2.74147
chr7	-	152343589	152373250	ENST00000359321	XRCC2	1	3.94342	6.62735
chr7	-	95775866	95814323	ENST00000490072	SLC25A13	1	2.13636	2.90977
chr7	-	95822460	95951448	ENST00000472162	SLC25A13	1	2.13636	2.90977
chr7	-	95799180	95818691	ENST00000484495	SLC25A13	1	2.13636	2.90977
chr7	-	95749532	95951405	ENST00000265631	SLC25A13	1	2.13636	2.90977
chr7	-	95749533	95951459	ENST00000416240	SLC25A13	1	2.13636	2.90977
chr7	-	95799356	95813886	ENST00000492869	SLC25A13	1	2.13636	2.90977
chr7	-	95750212	95951323	ENST00000542654	SLC25A13	1	2.13636	2.90977
chr7	-	45024977	45025109	ENST00000384215	SNHG15	1	2.56057	3.35288
chr7	-	50514679	50518066	ENST00000422854	FIGNL1	1	3.37781	3.07541
chr7	-	50512840	50517422	ENST00000419119	FIGNL1	1	3.37781	3.07541
chr7	-	50512175	50518088	ENST00000433017	FIGNL1	1	3.37781	3.07541
chr7	-	50514610	50517788	ENST00000436590	FIGNL1	1	3.37781	3.07541
chr7	-	50514693	50517393	ENST00000440350	FIGNL1	1	3.37781	3.07541
chr7	-	50511831	50518022	ENST00000356889	FIGNL1	1	3.37781	3.07541
chr7	-	50514485	50518086	ENST00000435566	FIGNL1	1	3.37781	3.07541
chr7	-	23349828	23510086	ENST00000258729	IGF2BP3	1	2.48909	2.56608
chr7	-	23358757	23387422	ENST00000497563	IGF2BP3	1	2.48909	2.56608
chr7	-	23350860	23510074	ENST00000421467	IGF2BP3	1	2.48909	2.56608
chr7	-	102815580	102920725	ENST00000438364	DPY19L2P2	1	2.39209	2.78005
chr7	-	102815720	102920752	ENST00000411491	DPY19L2P2	1	2.39209	2.78005
chr7	-	102815580	102920666	ENST00000439473	DPY19L2P2	1	2.39209	2.78005
chr7	-	102815720	102920857	ENST00000312132	DPY19L2P2	1	2.39209	2.78005
chr7	-	102815790	102918085	ENST00000435536	DPY19L2P2	1	2.39209	2.78005
chr6	+	26021907	26022278	ENST00000359907	HIST1H4A	1	2.24447	2.47795
chr6	+	27791884	27792257	ENST00000355057	HIST1H4J	1	2.41892	3.14794
chr6	+	27114861	27115317	ENST00000377459	HIST1H2AH	1	2.73657	3.40434
chr6	+	24775159	24786323	ENST00000356509	GMNN	1	2.90979	2.99148
chr6	+	24775641	24785935	ENST00000378054	GMNN	1	2.90979	2.99148
chr6	+	24775166	24786327	ENST00000230056	GMNN	1	2.90979	2.99148
chr6	+	160183511	160200144	ENST00000541436	ACAT2	1	2.81985	3.38965
chr6	+	160181360	160200087	ENST00000367048	ACAT2	1	2.81985	3.38965
chr6	+	160183527	160196339	ENST00000467951	ACAT2	1	2.81985	3.38965
chr6	+	80713864	80752244	ENST00000230510	TTK	1	2.88826	3.74544
chr6	+	80713604	80752244	ENST00000509894	TTK	1	2.88826	3.74544
chr6	+	80714322	80752244	ENST00000369798	TTK	1	2.88826	3.74544
chr6	+	80714427	80718157	ENST00000502580	TTK	1	2.88826	3.74544
chr6	+	80715658	80721270	ENST00000430061	TTK	1	2.88826	3.74544
chr6	+	49539099	49568779	ENST00000371200	CENPQ	1	3.22671	2.89706
chr6	+	49431091	49460820	ENST00000335783	CENPQ	1	3.22671	2.89706
chr6	+	13925127	13977837	ENST00000420478	RNF182	1	6.56888	6.41679
chr6	+	13925424	13980239	ENST00000537388	RNF182	1	6.56888	6.41679
chr6	+	13925098	13980533	ENST00000488300	RNF182	1	6.56888	6.41679
chr6	+	13924677	13977503	ENST00000488763	RNF182	1	6.56888	6.41679
chr6	-	27798952	27799305	ENST00000357549	HIST1H4K	1	2.41892	3.14794
chr6	-	27860477	27860963	ENST00000359611	HIST1H2AM	1	2.62731	2.78927
chr6	-	153291664	153304714	ENST00000367241	FBXO5	1	2.70615	2.41369
chr6	-	153291664	153304153	ENST00000229758	FBXO5	1	2.70615	2.41369
chr6	-	27782112	27782607	ENST00000333151	HIST1H2AJ	1	2.93324	4.92889
chr6	-	133108616	133118260	ENST00000460518	SLC18B1	1	2.82136	4.39579
chr6	-	133095381	133119661	ENST00000367918	SLC18B1	1	2.82136	4.39579
chr6	-	26188938	26189304	ENST00000340756	HIST1H4D	1	2.38015	3.51352
chr6	-	27805658	27806117	ENST00000330180	HIST1H2AK	1	2.69441	4.74915
chr6	-	26027124	26027480	ENST00000377364	HIST1H4B	1	2.39221	3.3976
chr6	-	30657120	30674992	ENST00000552349	MDC1	1	2.3925	2.62893
chr6	-	30746072	30763944	ENST00000546487	MDC1	1	2.3925	2.62893
chr6	-	30675831	30693912	ENST00000427406	MDC1	1	2.3925	2.62893
chr6	-	30657848	30675720	ENST00000551204	MDC1	1	2.3925	2.62893
chr6	-	30675832	30693704	ENST00000551460	MDC1	1	2.3925	2.62893
chr6	-	30712283	30730155	ENST00000547047	MDC1	1	2.3925	2.62893
chr6	-	30657847	30675928	ENST00000420320	MDC1	1	2.3925	2.62893
chr6	-	30667584	30685666	ENST00000376406	MDC1	1	2.3925	2.62893
chr6	-	30667585	30685458	ENST00000376405	MDC1	1	2.3925	2.62893
chr6	-	30712282	30730363	ENST00000440369	MDC1	1	2.3925	2.62893
chr6	-	30746071	30764152	ENST00000449153	MDC1	1	2.3925	2.62893
chr6	-	30659034	30676907	ENST00000548433	MDC1	1	2.3925	2.62893
chr6	-	30657449	30675531	ENST00000420019	MDC1	1	2.3925	2.62893
chr6	-	30659033	30677115	ENST00000435664	MDC1	1	2.3925	2.62893
chr6	-	30657119	30675200	ENST00000383566	MDC1	1	2.3925	2.62893
chr6	-	30668092	30671858	ENST00000489540	MDC1	1	2.3925	2.62893
chr6	-	97715780	97731086	ENST00000496119	MMS22L	1	2.87306	3.25924
chr6	-	97590037	97731052	ENST00000275053	MMS22L	1	2.87306	3.25924
chr6	-	97707539	97720671	ENST00000484170	MMS22L	1	2.87306	3.25924
chr6	-	97594421	97730429	ENST00000369251	MMS22L	1	2.87306	3.25924
chr6	-	26031817	26032288	ENST00000244661	HIST1H3B	1	2.06464	3.31458
chr6	-	52129419	52138573	ENST00000421471	MCM3	1	2.79955	3.52418
chr6	-	52140780	52144250	ENST00000476448	MCM3	1	2.79955	3.52418
chr6	-	52128807	52149549	ENST00000229854	MCM3	1	2.79955	3.52418
chr6	-	26043455	26043885	ENST00000357905	HIST1H2BB	1	2.68625	4.18557
chr6	-	136552168	136571449	ENST00000420702	MTFR2	1	3.27141	3.49999
chr6	-	136552168	136571430	ENST00000367784	MTFR2	1	3.27141	3.49999
chr6	-	35541362	35656692	ENST00000539068	FKBP5	1	2.65928	4.88278
chr6	-	35541362	35696360	ENST00000536438	FKBP5	1	2.65928	4.88278
chr6	-	35649345	35804336	ENST00000337746	FKBP5	1	2.65928	4.88278
chr6	-	10980992	11044547	ENST00000354666	ELOVL2	1	15.7506	11.5012
chr5	+	89770681	89793551	ENST00000503973	POLR3G	1	3.79358	13.3681
chr5	+	89770706	89810370	ENST00000504930	POLR3G	1	3.79358	13.3681
chr5	+	89770681	89810369	ENST00000399107	POLR3G	1	3.79358	13.3681
chr5	+	94014104	94031576	ENST00000450932	ANKRD32	1	2.72765	2.95018
chr5	+	93954052	94033326	ENST00000265140	ANKRD32	1	2.72765	2.95018
chr5	+	167719251	167835613	ENST00000523043	WWC1	1	2.6343	3.98671
chr5	+	167833284	167896762	ENST00000524228	WWC1	1	2.6343	3.98671
chr5	+	167857164	167896764	ENST00000524038	WWC1	1	2.6343	3.98671
chr5	+	167718656	167899308	ENST00000265293	WWC1	1	2.6343	3.98671
chr5	+	167798426	167896761	ENST00000393895	WWC1	1	2.6343	3.98671
chr5	+	167841135	167850597	ENST00000518334	WWC1	1	2.6343	3.98671
chr5	+	167719155	167896221	ENST00000521089	WWC1	1	2.6343	3.98671
chr5	+	167858369	167894893	ENST00000522140	WWC1	1	2.6343	3.98671
chr5	+	110559784	110830584	ENST00000282356	CAMK4	1	3.22843	3.72138
chr5	+	110559648	110820283	ENST00000512453	CAMK4	1	3.22843	3.72138
chr5	+	110818186	110825410	ENST00000512890	CAMK4	1	3.22843	3.72138
chr5	+	110559351	110730447	ENST00000508074	CAMK4	1	3.22843	3.72138
chr5	+	110560084	110752245	ENST00000509408	CAMK4	1	3.22843	3.72138
chr5	+	110818150	110820296	ENST00000510858	CAMK4	1	3.22843	3.72138
chr5	+	110817646	110821293	ENST00000509645	CAMK4	1	3.22843	3.72138
chr5	+	162887663	162918947	ENST00000358715	HMMR	1	2.42223	3.09983
chr5	+	162887640	162918244	ENST00000432118	HMMR	1	2.42223	3.09983
chr5	+	162887556	162918947	ENST00000393915	HMMR	1	2.42223	3.09983
chr5	+	162887372	162918585	ENST00000353866	HMMR	1	2.42223	3.09983
chr5	+	68788618	68850131	ENST00000380766	OCLN	1	9.42345	11.816
chr5	+	68799743	68849302	ENST00000571704	OCLN	1	9.42345	11.816
chr5	+	68788332	68849261	ENST00000572261	OCLN	1	9.42345	11.816
chr5	+	68788617	68849498	ENST00000396442	OCLN	1	9.42345	11.816
chr5	+	126112881	126154926	ENST00000395354	LMNB1	1	2.41367	3.11987
chr5	+	126154620	126161801	ENST00000512460	LMNB1	1	2.41367	3.11987
chr5	+	126147405	126156773	ENST00000494185	LMNB1	1	2.41367	3.11987
chr5	+	126112845	126172263	ENST00000504788	LMNB1	1	2.41367	3.11987
chr5	+	126112315	126172706	ENST00000460265	LMNB1	1	2.41367	3.11987
chr5	+	126112840	126172712	ENST00000261366	LMNB1	1	2.41367	3.11987
chr5	+	126112853	126140606	ENST00000492190	LMNB1	1	2.41367	3.11987
chr5	+	126113071	126145947	ENST00000463908	LMNB1	1	2.41367	3.11987
chr5	+	126112853	126154671	ENST00000472034	LMNB1	1	2.41367	3.11987
chr5	+	80315226	80369041	ENST00000514946	RASGRF2	1	3.27161	2.90948
chr5	+	80256491	80525975	ENST00000265080	RASGRF2	1	3.27161	2.90948
chr5	-	57754692	57755913	ENST00000504196	PLK2	1	2.82939	2.24403
chr5	-	57753136	57754722	ENST00000509555	PLK2	1	2.82939	2.24403
chr5	-	57749809	57756087	ENST00000274289	PLK2	1	2.82939	2.24403
chr5	-	57753343	57754966	ENST00000508300	PLK2	1	2.82939	2.24403
chr5	-	139712428	139726216	ENST00000230990	HBEGF	1	3.78572	2.62389
chr5	-	1253843	1295104	ENST00000334602	TERT	1	8.1037	7.7089
chr5	-	1266565	1295104	ENST00000508104	TERT	1	8.1037	7.7089
chr5	-	1294673	1295184	ENST00000522877	TERT	1	8.1037	7.7089
chr5	-	1253282	1295162	ENST00000310581	TERT	1	8.1037	7.7089
chr5	-	64813594	64850792	ENST00000242872	CENPK	1	3.0969	3.97017
chr5	-	64824353	64858995	ENST00000515497	CENPK	1	3.0969	3.97017
chr5	-	64813593	64858998	ENST00000396679	CENPK	1	3.0969	3.97017
chr5	-	64824370	64858954	ENST00000510768	CENPK	1	3.0969	3.97017
chr5	-	106716939	107006328	ENST00000509503	EFNA5	1	2.74412	7.00332
chr5	-	106762677	107006586	ENST00000504941	EFNA5	1	2.74412	7.00332
chr5	-	106762918	106841892	ENST00000505499	EFNA5	1	2.74412	7.00332
chr5	-	106712590	107006596	ENST00000333274	EFNA5	1	2.74412	7.00332
chr5	-	74073401	74162169	ENST00000510609	FAM169A	1	3.44695	3.12357
chr5	-	74073399	74162663	ENST00000389156	FAM169A	1	3.44695	3.12357
chr5	-	74109667	74162776	ENST00000513277	FAM169A	1	3.44695	3.12357
chr5	-	74073399	74162663	ENST00000510496	FAM169A	1	3.44695	3.12357
chr5	-	74076956	74162663	ENST00000380515	FAM169A	1	3.44695	3.12357
chr5	-	74109810	74162212	ENST00000514200	FAM169A	1	3.44695	3.12357
chr5	-	74073399	74144680	ENST00000514215	FAM169A	1	3.44695	3.12357
chr5	-	59943225	59996017	ENST00000512452	DEPDC1B	1	2.32463	3.12572
chr5	-	59893456	59995961	ENST00000453022	DEPDC1B	1	2.32463	3.12572
chr5	-	59892739	59995988	ENST00000265036	DEPDC1B	1	2.32463	3.12572
chr5	-	43486803	43515247	ENST00000306862	C5orf34	1	3.87373	3.67062
chr5	-	43493651	43506108	ENST00000503655	C5orf34	1	3.87373	3.67062
chr5	-	43505652	43515180	ENST00000514462	C5orf34	1	3.87373	3.67062
chr4	+	128802064	128820222	ENST00000515069	PLK4	1	3.35008	4.10699
chr4	+	128802084	128819955	ENST00000507249	PLK4	1	3.35008	4.10699
chr4	+	128812326	128819641	ENST00000508113	PLK4	1	3.35008	4.10699
chr4	+	128814355	128819697	ENST00000510192	PLK4	1	3.35008	4.10699
chr4	+	128808489	128812349	ENST00000510605	PLK4	1	3.35008	4.10699
chr4	+	128802387	128819734	ENST00000514379	PLK4	1	3.35008	4.10699
chr4	+	128802082	128819794	ENST00000513090	PLK4	1	3.35008	4.10699
chr4	+	128802016	128820350	ENST00000270861	PLK4	1	3.35008	4.10699
chr4	+	128802054	128804625	ENST00000503914	PLK4	1	3.35008	4.10699
chr4	+	122725887	122735202	ENST00000511132	EXOSC9	1	2.07437	2.07151
chr4	+	122722480	122732796	ENST00000511454	EXOSC9	1	2.07437	2.07151
chr4	+	122723893	122734448	ENST00000508212	EXOSC9	1	2.07437	2.07151
chr4	+	122722748	122738066	ENST00000512454	EXOSC9	1	2.07437	2.07151
chr4	+	122722501	122732815	ENST00000509800	EXOSC9	1	2.07437	2.07151
chr4	+	331603	366815	ENST00000366506	ZNF141	1	2.71045	2.29581
chr4	+	331624	369047	ENST00000240499	ZNF141	1	2.71045	2.29581
chr4	+	39460620	39479204	ENST00000340169	LIAS	1	2.12946	2.95783
chr4	+	39460620	39479273	ENST00000261434	LIAS	1	2.12946	2.95783
chr4	+	154265814	154276961	ENST00000503967	MND1	1	2.72292	3.86394
chr4	+	154266505	154315489	ENST00000508731	MND1	1	2.72292	3.86394
chr4	+	154265833	154336017	ENST00000509752	MND1	1	2.72292	3.86394
chr4	+	154271215	154330297	ENST00000504860	MND1	1	2.72292	3.86394
chr4	+	178230990	178284097	ENST00000264596	NEIL3	1	2.89761	2.7916
chr4	+	74606258	74608047	ENST00000401931	IL8	1	3.94795	14.6579
chr4	+	74606286	74607703	ENST00000483500	IL8	1	3.94795	14.6579
chr4	+	74606223	74609433	ENST00000307407	IL8	1	3.94795	14.6579
chr4	-	113460495	113508906	ENST00000445413	C4orf21	1	2.61803	2.45047
chr4	-	113460585	113482694	ENST00000506675	C4orf21	1	2.61803	2.45047
chr4	-	141309912	141348544	ENST00000537281	CLGN	1	3.83493	3.48313
chr4	-	141309609	141349122	ENST00000325617	CLGN	1	3.83493	3.48313
chr4	-	141309609	141348815	ENST00000414773	CLGN	1	3.83493	3.48313
chr4	-	185615772	185655287	ENST00000281453	CENPU	1	2.67736	2.43135
chr4	-	185620729	185655216	ENST00000541971	CENPU	1	2.67736	2.43135
chr4	-	185616156	185655284	ENST00000510146	CENPU	1	2.67736	2.43135
chr4	-	185637551	185654568	ENST00000514781	CENPU	1	2.67736	2.43135
chr4	-	103226182	103266639	ENST00000512657	SLC39A8	1	5.88655	5.50666
chr4	-	103225605	103266594	ENST00000514000	SLC39A8	1	5.88655	5.50666
chr4	-	103182823	103266631	ENST00000356736	SLC39A8	1	5.88655	5.50666
chr4	-	103225564	103274157	ENST00000510255	SLC39A8	1	5.88655	5.50666
chr4	-	108968748	108992934	ENST00000504426	LEF1	1	3.7998	3.44651
chr4	-	108968729	108999508	ENST00000503879	LEF1	1	3.7998	3.44651
chr4	-	108968701	109089578	ENST00000265165	LEF1	1	3.7998	3.44651
chr4	-	108968701	109090112	ENST00000379951	LEF1	1	3.7998	3.44651
chr4	-	108969456	108999538	ENST00000514444	LEF1	1	3.7998	3.44651
chr4	-	106967236	107168879	ENST00000510927	TBCK	1	4.11814	2.45538
chr4	-	107037476	107134928	ENST00000515705	TBCK	1	4.11814	2.45538
chr4	-	106967233	107237861	ENST00000432496	TBCK	1	4.11814	2.45538
chr4	-	107037360	107134875	ENST00000514689	TBCK	1	4.11814	2.45538
chr4	-	106967727	107237423	ENST00000394708	TBCK	1	4.11814	2.45538
chr4	-	106967237	107237387	ENST00000361687	TBCK	1	4.11814	2.45538
chr3	+	142315297	142389961	ENST00000464320	PLS1	1	4.46738	7.13312
chr3	+	142375739	142430897	ENST00000497002	PLS1	1	4.46738	7.13312
chr3	+	142382964	142389887	ENST00000460104	PLS1	1	4.46738	7.13312
chr3	+	142342228	142432501	ENST00000337777	PLS1	1	4.46738	7.13312
chr3	+	142315260	142389959	ENST00000475296	PLS1	1	4.46738	7.13312
chr3	+	170136653	170151887	ENST00000064724	CLDN11	1	7.46412	5.3696
chr3	+	170139028	170151214	ENST00000468358	CLDN11	1	7.46412	5.3696
chr3	+	170139006	170151880	ENST00000489485	CLDN11	1	7.46412	5.3696
chr3	+	44803209	44894753	ENST00000326047	KIF15	1	2.80946	3.47703
chr3	+	44803354	44868982	ENST00000481166	KIF15	1	2.80946	3.47703
chr3	+	44856463	44894746	ENST00000453693	KIF15	1	2.80946	3.47703
chr3	+	44840705	44854762	ENST00000493134	KIF15	1	2.80946	3.47703
chr3	+	44840679	44894513	ENST00000425755	KIF15	1	2.80946	3.47703
chr3	+	44803213	44894753	ENST00000438321	KIF15	1	2.80946	3.47703
chr3	+	44782476	44869745	ENST00000396031	KIF15	1	2.80946	3.47703
chr3	+	10068098	10141344	ENST00000287647	FANCD2	1	2.63938	4.00801
chr3	+	10068113	10143614	ENST00000383807	FANCD2	1	2.63938	4.00801
chr3	+	10068183	10143614	ENST00000419585	FANCD2	1	2.63938	4.00801
chr3	+	10028899	10044781	ENST00000440568	EMC3-AS1	1	3.06001	3.30701
chr3	+	10045952	10048674	ENST00000430621	EMC3-AS1	1	3.06001	3.30701
chr3	+	10028577	10044449	ENST00000366264	EMC3-AS1	1	3.06001	3.30701
chr3	+	10030389	10044790	ENST00000424904	EMC3-AS1	1	3.06001	3.30701
chr3	+	10028595	10046928	ENST00000326237	EMC3-AS1	1	3.06001	3.30701
chr3	+	182983132	182987736	ENST00000481531	B3GNT5	1	4.60681	4.35029
chr3	+	182983099	182987576	ENST00000488301	B3GNT5	1	4.60681	4.35029
chr3	+	182983090	182988829	ENST00000465010	B3GNT5	1	4.60681	4.35029
chr3	+	182983109	182987468	ENST00000477699	B3GNT5	1	4.60681	4.35029
chr3	+	127323739	127340950	ENST00000491422	MCM2	1	2.64794	3.93359
chr3	+	127317253	127340672	ENST00000474964	MCM2	1	2.64794	3.93359
chr3	+	127317066	127341276	ENST00000265056	MCM2	1	2.64794	3.93359
chr3	+	127336554	127340619	ENST00000468414	MCM2	1	2.64794	3.93359
chr3	+	127318322	127340672	ENST00000477668	MCM2	1	2.64794	3.93359
chr3	+	148415571	148460790	ENST00000497524	AGTR1	1	5.63292	3.89827
chr3	+	148457585	148460788	ENST00000402260	AGTR1	1	5.63292	3.89827
chr3	+	148415658	148460788	ENST00000418473	AGTR1	1	5.63292	3.89827
chr3	+	148447911	148460034	ENST00000461609	AGTR1	1	5.63292	3.89827
chr3	-	49877242	49893907	ENST00000482582	TRAIP	1	2.57246	2.30473
chr3	-	49881149	49893992	ENST00000489948	TRAIP	1	2.57246	2.30473
chr3	-	49866689	49894007	ENST00000469027	TRAIP	1	2.57246	2.30473
chr3	-	49881284	49893992	ENST00000473863	TRAIP	1	2.57246	2.30473
chr3	-	49879919	49882020	ENST00000488860	TRAIP	1	2.57246	2.30473
chr3	-	49866521	49893982	ENST00000473195	TRAIP	1	2.57246	2.30473
chr3	-	49866054	49867207	ENST00000491060	TRAIP	1	2.57246	2.30473
chr3	-	186510644	186524484	ENST00000447345	RFC4	1	3.37068	4.65158
chr3	-	186512488	186524144	ENST00000427785	RFC4	1	3.37068	4.65158
chr3	-	48198636	48229846	ENST00000302506	CDC25A	1	4.2255	5.08891
chr3	-	48198636	48229846	ENST00000351231	CDC25A	1	4.2255	5.08891
chr3	-	66465382	66548683	ENST00000475366	LRIG1	1	2.16408	2.80911
chr3	-	66511912	66634041	ENST00000383702	LRIG1	1	2.16408	2.80911
chr3	-	66460575	66468056	ENST00000497721	LRIG1	1	2.16408	2.80911
chr3	-	66429221	66551356	ENST00000273261	LRIG1	1	2.16408	2.80911
chr3	-	66463350	66551687	ENST00000498287	LRIG1	1	2.16408	2.80911
chr3	-	66429221	66551435	ENST00000383703	LRIG1	1	2.16408	2.80911
chr3	-	66429222	66456637	ENST00000496559	LRIG1	1	2.16408	2.80911
chr3	-	66430649	66454834	ENST00000495037	LRIG1	1	2.16408	2.80911
chr2	+	33683113	33747169	ENST00000437184	RASGRP3	1	4.30933	2.52689
chr2	+	33661634	33741760	ENST00000479528	RASGRP3	1	4.30933	2.52689
chr2	+	33701716	33745720	ENST00000444784	RASGRP3	1	4.30933	2.52689
chr2	+	33749497	33756011	ENST00000477927	RASGRP3	1	4.30933	2.52689
chr2	+	33661391	33789817	ENST00000402538	RASGRP3	1	4.30933	2.52689
chr2	+	33701690	33745076	ENST00000442390	RASGRP3	1	4.30933	2.52689
chr2	+	33701295	33789798	ENST00000403687	RASGRP3	1	4.30933	2.52689
chr2	+	33752270	33765056	ENST00000419772	RASGRP3	1	4.30933	2.52689
chr2	+	33738942	33789672	ENST00000407811	RASGRP3	1	4.30933	2.52689
chr2	+	33701664	33741855	ENST00000482857	RASGRP3	1	4.30933	2.52689
chr2	+	33701716	33741640	ENST00000425210	RASGRP3	1	4.30933	2.52689
chr2	+	183982242	184026166	ENST00000409798	NUP35	1	2.17822	3.12088
chr2	+	183989083	184026408	ENST00000295119	NUP35	1	2.17822	3.12088
chr2	+	183989104	183995845	ENST00000497330	NUP35	1	2.17822	3.12088
chr2	+	183982242	183998351	ENST00000446612	NUP35	1	2.17822	3.12088
chr2	+	47483795	47563666	ENST00000394792	MSH2	1	3.04007	3.8474
chr2	+	47630206	47710360	ENST00000543555	MSH2	1	3.04007	3.8474
chr2	+	47630108	47710367	ENST00000233146	MSH2	1	3.04007	3.8474
chr2	+	47630269	47740373	ENST00000406134	MSH2	1	3.04007	3.8474
chr2	+	64681581	64685574	ENST00000462737	LGALSL	1	2.09573	2.72031
chr2	+	64681676	64688515	ENST00000409537	LGALSL	1	2.09573	2.72031
chr2	+	64681655	64685546	ENST00000420552	LGALSL	1	2.09573	2.72031
chr2	+	64681226	64688515	ENST00000238875	LGALSL	1	2.09573	2.72031
chr2	+	64681103	64683599	ENST00000464281	LGALSL	1	2.09573	2.72031
chr2	+	179149654	179260512	ENST00000409631	OSBPL6	1	2.29547	2.86807
chr2	+	179059250	179260499	ENST00000409045	OSBPL6	1	2.29547	2.86807
chr2	+	179059227	179247506	ENST00000357080	OSBPL6	1	2.29547	2.86807
chr2	+	179184971	179260348	ENST00000315022	OSBPL6	1	2.29547	2.86807
chr2	+	179059208	179260499	ENST00000359685	OSBPL6	1	2.29547	2.86807
chr2	+	179059208	179260499	ENST00000392505	OSBPL6	1	2.29547	2.86807
chr2	+	174219600	174232798	ENST00000410019	CDCA7	1	4.04124	5.28082
chr2	+	174219580	174233719	ENST00000392567	CDCA7	1	4.04124	5.28082
chr2	+	174223235	174230244	ENST00000468359	CDCA7	1	4.04124	5.28082
chr2	+	219575572	219602702	ENST00000415717	TTLL4	1	2.04805	4.02608
chr2	+	219575598	219620139	ENST00000392102	TTLL4	1	2.04805	4.02608
chr2	+	219610276	219612926	ENST00000494428	TTLL4	1	2.04805	4.02608
chr2	+	219575568	219619416	ENST00000457313	TTLL4	1	2.04805	4.02608
chr2	+	219613625	219618943	ENST00000436668	TTLL4	1	2.04805	4.02608
chr2	+	219610874	219618077	ENST00000465558	TTLL4	1	2.04805	4.02608
chr2	+	219609840	219613620	ENST00000417196	TTLL4	1	2.04805	4.02608
chr2	+	219610819	219614005	ENST00000480472	TTLL4	1	2.04805	4.02608
chr2	+	219575679	219619416	ENST00000442769	TTLL4	1	2.04805	4.02608
chr2	+	219602297	219620139	ENST00000258398	TTLL4	1	2.04805	4.02608
chr2	+	219575635	219602922	ENST00000437755	TTLL4	1	2.04805	4.02608
chr2	+	219610718	219614085	ENST00000467841	TTLL4	1	2.04805	4.02608
chr2	+	219617821	219619226	ENST00000472527	TTLL4	1	2.04805	4.02608
chr2	+	97001539	97031771	ENST00000435975	NCAPH	1	2.87685	3.66944
chr2	+	97030218	97039321	ENST00000435349	NCAPH	1	2.87685	3.66944
chr2	+	53994929	54002333	ENST00000295304	CHAC2	1	2.4495	4.84103
chr2	-	55862229	55920977	ENST00000260604	PNPT1	1	3.48875	2.22523
chr2	-	55861704	55920958	ENST00000415374	PNPT1	1	3.48875	2.22523
chr2	-	55861400	55921045	ENST00000447944	PNPT1	1	3.48875	2.22523
chr2	-	62063192	62081199	ENST00000307507	FAM161A	1	2.68961	2.87719
chr2	-	62051991	62081163	ENST00000418113	FAM161A	1	2.68961	2.87719
chr2	-	58386382	58468485	ENST00000402135	FANCL	1	2.74702	2.91289
chr2	-	58386378	58468458	ENST00000403295	FANCL	1	2.74702	2.91289
chr2	-	58386382	58468485	ENST00000233741	FANCL	1	2.74702	2.91289
chr2	-	111395411	111435691	ENST00000302759	BUB1	1	2.12067	2.53706
chr2	-	111395275	111435640	ENST00000535254	BUB1	1	2.12067	2.53706
chr2	-	111395409	111435640	ENST00000409311	BUB1	1	2.12067	2.53706
chr2	-	111399691	111435605	ENST00000466333	BUB1	1	2.12067	2.53706
chr2	-	111428102	111435610	ENST00000447014	BUB1	1	2.12067	2.53706
chr2	-	232320511	232320647	ENST00000384158	SNORA75	1	2.77194	4.25929
chr2	-	38523050	38603736	ENST00000452935	ATL2	1	2.09742	2.66884
chr2	-	38523043	38604415	ENST00000419554	ATL2	1	2.09742	2.66884
chr2	-	38522296	38604427	ENST00000406122	ATL2	1	2.09742	2.66884
chr2	-	38522022	38604404	ENST00000378954	ATL2	1	2.09742	2.66884
chr2	-	38522956	38604415	ENST00000539122	ATL2	1	2.09742	2.66884
chr2	-	38522751	38603366	ENST00000402054	ATL2	1	2.09742	2.66884
chr2	-	38522751	38604415	ENST00000405384	ATL2	1	2.09742	2.66884
chr2	-	177494893	177502290	ENST00000339037	LINC01116	1	2.20165	3.32736
chr2	-	177494317	177502659	ENST00000295549	LINC01116	1	2.20165	3.32736
chr1	+	95582894	95663163	ENST00000370203	TMEM56	1	4.26382	2.93649
chr1	+	95583479	95639401	ENST00000455656	TMEM56	1	4.26382	2.93649
chr1	+	95606228	95615785	ENST00000463375	TMEM56	1	4.26382	2.93649
chr1	+	212209092	212276604	ENST00000542077	DTL	1	3.99362	5.67825
chr1	+	212208919	212278348	ENST00000366991	DTL	1	3.99362	5.67825
chr1	+	212273988	212280742	ENST00000496442	DTL	1	3.99362	5.67825
chr1	+	212209188	212277936	ENST00000475419	DTL	1	3.99362	5.67825
chr1	+	117509682	117517119	ENST00000496699	PTGFRN	1	3.93888	3.55426
chr1	+	117452679	117532980	ENST00000393203	PTGFRN	1	3.93888	3.55426
chr1	+	117529662	117532972	ENST00000497385	PTGFRN	1	3.93888	3.55426
chr1	+	242042342	242052891	ENST00000521202	EXO1	1	4.18828	5.52809
chr1	+	242012033	242053237	ENST00000348581	EXO1	1	4.18828	5.52809
chr1	+	242011482	242053241	ENST00000366548	EXO1	1	4.18828	5.52809
chr1	+	242012133	242053048	ENST00000518483	EXO1	1	4.18828	5.52809
chr1	+	91966408	91990056	ENST00000430031	CDC7	1	3.90401	4.76885
chr1	+	91978684	91985837	ENST00000486509	CDC7	1	3.90401	4.76885
chr1	+	91739012	91763847	ENST00000370415	CDC7	1	3.90401	4.76885
chr1	+	91966717	91973962	ENST00000497611	CDC7	1	3.90401	4.76885
chr1	+	91966665	91991321	ENST00000428239	CDC7	1	3.90401	4.76885
chr1	+	28832455	28865708	ENST00000398958	RCC1	1	2.03289	3.01507
chr1	+	28844778	28863387	ENST00000411533	RCC1	1	2.03289	3.01507
chr1	+	28844769	28864676	ENST00000373831	RCC1	1	2.03289	3.01507
chr1	+	28832569	28865812	ENST00000373833	RCC1	1	2.03289	3.01507
chr1	+	28845207	28862805	ENST00000430407	RCC1	1	2.03289	3.01507
chr1	+	28844648	28865495	ENST00000373832	RCC1	1	2.03289	3.01507
chr1	+	120839412	120855607	ENST00000355228	FAM72B	1	3.00344	4.43135
chr1	+	120837784	120854742	ENST00000471903	FAM72B	1	2.98341	4.41456
chr1	+	120640526	120656315	ENST00000369392	FAM72B	1	3.00344	4.43135
chr1	+	120839031	120854584	ENST00000452190	FAM72B	1	3.00344	4.43135
chr1	+	120839005	120855681	ENST00000369390	FAM72B	1	3.00344	4.43135
chr1	+	206138884	206155074	ENST00000341209	FAM72A	1	2.98341	4.41456
chr1	+	206138503	206154049	ENST00000431655	FAM72A	1	3.00344	4.43135
chr1	+	206138457	206155151	ENST00000367128	FAM72A	1	3.00344	4.43135
chr1	+	206137265	206154207	ENST00000367129	FAM72A	1	3.00344	4.43135
chr1	+	93594352	93602689	ENST00000489480	MTF2	1	3.02468	2.81198
chr1	+	93575803	93602689	ENST00000467953	MTF2	1	3.02468	2.81198
chr1	+	93544792	93604636	ENST00000545708	MTF2	1	3.02468	2.81198
chr1	+	93544795	93604638	ENST00000370298	MTF2	1	3.02468	2.81198
chr1	+	93544792	93604636	ENST00000540243	MTF2	1	3.02468	2.81198
chr1	+	218607468	218615483	ENST00000479322	TGFB2	1	3.08338	2.86661
chr1	+	218520380	218607654	ENST00000488793	TGFB2	1	3.08338	2.86661
chr1	+	218519577	218617961	ENST00000366930	TGFB2	1	3.08338	2.86661
chr1	+	218519577	218617961	ENST00000366929	TGFB2	1	3.08338	2.86661
chr1	+	57110995	57181008	ENST00000371244	PRKAA2	1	2.66598	2.77825
chr1	+	114448031	114456708	ENST00000466480	DCLRE1B	1	2.68614	2.77059
chr1	+	114447763	114456708	ENST00000369563	DCLRE1B	1	2.68614	2.77059
chr1	+	65243747	65296743	ENST00000430964	RAVER2	1	2.25907	3.05841
chr1	+	65210778	65298915	ENST00000371072	RAVER2	1	2.25907	3.05841
chr1	+	65210778	65298912	ENST00000294428	RAVER2	1	2.25907	3.05841
chr1	+	89990395	90048520	ENST00000449440	LRRC8B	1	2.16362	4.23924
chr1	+	89990462	90063423	ENST00000330947	LRRC8B	1	2.16362	4.23924
chr1	+	90033800	90063418	ENST00000439853	LRRC8B	1	2.16362	4.23924
chr1	+	89990462	90058936	ENST00000358200	LRRC8B	1	2.16362	4.23924
chr1	+	45805893	45809636	ENST00000495703	TOE1	1	2.38996	2.72093
chr1	+	45806968	45808531	ENST00000460057	TOE1	1	2.38996	2.72093
chr1	+	45805724	45808433	ENST00000477731	TOE1	1	2.38996	2.72093
chr1	+	45805728	45809431	ENST00000539779	TOE1	1	2.38996	2.72093
chr1	-	200520628	200589862	ENST00000367350	KIF14	1	2.23889	2.65464
chr1	-	63919447	63988926	ENST00000489863	ITGB3BP	1	2.47728	3.2699
chr1	-	63906444	63988865	ENST00000371092	ITGB3BP	1	2.47728	3.2699
chr1	-	63906444	63989173	ENST00000489099	ITGB3BP	1	2.47728	3.2699
chr1	-	63913257	63988851	ENST00000283568	ITGB3BP	1	2.47728	3.2699
chr1	-	143896452	143913143	ENST00000400889	FAM72D	1	2.98341	4.41456
chr1	-	225589204	225615737	ENST00000272163	LBR	1	2.29797	2.75116
chr1	-	225589205	225616519	ENST00000338179	LBR	1	2.29797	2.75116
chr1	-	225590792	225592267	ENST00000441022	LBR	1	2.29797	2.75116
chr1	-	225594264	225599119	ENST00000424022	LBR	1	2.29797	2.75116
chr1	-	225606965	225616627	ENST00000425080	LBR	1	2.29797	2.75116
chr1	-	149449934	149459549	ENST00000369175	FAM72C	1	2.9638	4.35286
chr1	-	54231136	54304225	ENST00000540001	NDC1	1	2.16937	3.71151
chr1	-	54233310	54303940	ENST00000537333	NDC1	1	2.16937	3.71151
chr1	-	54231133	54304533	ENST00000371429	NDC1	1	2.16937	3.71151
chr1	-	54233563	54303969	ENST00000234725	NDC1	1	2.16937	3.71151
chr1	-	54284643	54304136	ENST00000480952	NDC1	1	2.16937	3.71151
chr1	-	31732557	31742513	ENST00000373720	SNRNP40	1	2.47047	2.30314
chr1	-	31732633	31733924	ENST00000491106	SNRNP40	1	2.47047	2.30314
chr1	-	31732520	31734669	ENST00000486941	SNRNP40	1	2.47047	2.30314
chr1	-	68939835	68962797	ENST00000456315	DEPDC1	1	2.2128	3.41
chr1	-	68952624	68962765	ENST00000525124	DEPDC1	1	2.2128	3.41
chr1	-	68939835	68962904	ENST00000370966	DEPDC1	1	2.2128	3.41
chr1	-	68717172	68735353	ENST00000370964	DEPDC1	1	2.2128	3.41
chr1	-	68942580	68960214	ENST00000489862	DEPDC1	1	2.2128	3.41
chr1	-	68941257	68947921	ENST00000488146	DEPDC1	1	2.2128	3.41
chr1	-	52838503	52870059	ENST00000371566	ORC1	1	3.82929	4.44483
chr1	-	52838501	52870131	ENST00000371568	ORC1	1	3.82929	4.44483
chr1	-	7979907	8000926	ENST00000377507	TNFRSF9	1	2.24941	5.39543
chr1	-	100550677	100598444	ENST00000535161	SASS6	1	2.28843	2.32017
chr1	-	149859019	149859466	ENST00000331128	HIST2H2AB	1	2.28506	2.75433
chr1	-	226418850	226496873	ENST00000460719	LIN9	1	3.12998	3.29726
chr1	-	226418865	226497198	ENST00000366801	LIN9	1	3.12998	3.29726
chr1	-	224485488	224563913	ENST00000366807	LIN9	1	3.12998	3.29726
chr1	-	226418858	226497570	ENST00000366808	LIN9	1	3.12998	3.29726
chr1	-	226418858	226497434	ENST00000328205	LIN9	1	3.12998	3.29726
chr1	-	226420414	226496955	ENST00000481685	LIN9	1	3.12998	3.29726
chr1	-	26160497	26185903	ENST00000374298	AUNIP	1	3.40418	4.0358
chr1	-	26160497	26164038	ENST00000481602	AUNIP	1	3.40418	4.0358
chr1	-	26158414	26185903	ENST00000538789	AUNIP	1	3.40418	4.0358
chr1	-	54005980	54076763	ENST00000360494	TMEM48	1	2.16937	3.71151
chr9	+	18474151	18622617	ENST00000380570	ADAMTSL1	1	2.7244	2.42028
chr9	+	18474167	18681481	ENST00000380566	ADAMTSL1	1	2.7244	2.42028
chr9	+	18474231	18723915	ENST00000276935	ADAMTSL1	1	2.7244	2.42028
chr9	+	18474098	18684955	ENST00000327883	ADAMTSL1	1	2.7244	2.42028
chr9	+	18474142	18574525	ENST00000431052	ADAMTSL1	1	2.7244	2.42028
chr9	+	116037623	116055185	ENST00000374199	PRPF4	1	2.10305	3.15496
chr9	+	33524392	33572999	ENST00000290943	ANKRD18B	1	3.17025	8.88738
chr9	-	19053141	19103117	ENST00000380502	HAUS6	1	2.1025	3.51282
chr9	-	79228924	79230078	ENST00000464414	PRUNE2	1	3.6166	3.287
chr9	-	79438164	79521003	ENST00000492157	PRUNE2	1	3.64375	3.67489
chr9	-	79226292	79307116	ENST00000466266	PRUNE2	1	3.6166	3.287
chr9	-	79229205	79325153	ENST00000426088	PRUNE2	1	3.6166	3.287
chr9	-	79403260	79521001	ENST00000376713	PRUNE2	1	3.64375	3.67489
chr9	-	79226292	79307109	ENST00000376717	PRUNE2	1	3.6166	3.287
chr9	-	79226293	79521003	ENST00000428286	PRUNE2	1	3.6166	3.287
chr9	-	79226293	79521003	ENST00000376718	PRUNE2	1	3.6166	3.287
chr9	-	21968055	21974865	ENST00000498124	CDKN2A	1	3.70258	3.65707
chr9	-	21968000	21994410	ENST00000530628	CDKN2A	1	3.70258	3.65707
chr9	-	21968724	21975038	ENST00000446177	CDKN2A	1	3.70258	3.65707
chr9	-	21967752	21975097	ENST00000304494	CDKN2A	1	3.70258	3.65707
chr9	-	21967751	21994490	ENST00000361570	CDKN2A	1	3.70258	3.65707
chr9	-	21968179	21974826	ENST00000380151	CDKN2A	1	3.70258	3.65707
chr9	-	14088303	14180791	ENST00000380924	NFIB	1	9.92361	5.52239
chr9	-	14087599	14314518	ENST00000397581	NFIB	1	9.92361	5.52239
chr9	-	14305752	14313956	ENST00000380921	NFIB	1	9.92361	5.52239
chr9	-	14081842	14398982	ENST00000380934	NFIB	1	9.92361	5.52239
chr9	-	14087602	14314581	ENST00000397579	NFIB	1	9.92361	5.52239
chr9	-	14087605	14180797	ENST00000543693	NFIB	1	9.92361	5.52239
chr9	-	14081847	14313984	ENST00000380959	NFIB	1	9.92361	5.52239
chr9	-	14087568	14313666	ENST00000380953	NFIB	1	9.92361	5.52239
chr8	+	121500401	121502943	ENST00000519188	MTBP	1	3.67396	4.20159
chr8	+	121457666	121535875	ENST00000305949	MTBP	1	3.67396	4.20159
chr8	+	25316513	25365436	ENST00000330560	CDCA2	1	2.28466	2.42958
chr8	+	25316715	25319587	ENST00000518225	CDCA2	1	2.28466	2.42958
chr8	+	25337208	25365389	ENST00000521098	CDCA2	1	2.28466	2.42958
chr8	+	25316715	25365389	ENST00000380665	CDCA2	1	2.28466	2.42958
chr8	+	48874417	48878880	ENST00000519138	MCM4	1	2.74747	4.15138
chr8	+	48873458	48890720	ENST00000523944	MCM4	1	2.74747	4.15138
chr8	+	48873496	48890720	ENST00000262105	MCM4	1	2.74747	4.15138
chr8	+	48872745	48874887	ENST00000518221	MCM4	1	2.74747	4.15138
chr8	+	49036047	49052621	ENST00000396826	MCM4	1	2.74747	4.15138
chr8	+	48877152	48883318	ENST00000520637	MCM4	1	2.74747	4.15138
chr8	+	48874057	48877225	ENST00000519170	MCM4	1	2.74747	4.15138
chr8	-	95444175	95449170	ENST00000481490	FSBP	1	2.45048	2.85282
chr8	-	28285925	28314323	ENST00000518248	FBXO16	1	3.27793	5.67455
chr8	-	28309784	28347741	ENST00000517673	FBXO16	1	3.27793	5.67455
chr8	-	28285929	28347835	ENST00000380254	FBXO16	1	3.27793	5.67455
chr8	-	28285941	28286929	ENST00000522609	FBXO16	1	3.27793	5.67455
chr8	-	28286160	28347754	ENST00000518734	FBXO16	1	3.27793	5.67455
chr8	-	28314175	28331303	ENST00000518016	FBXO16	1	3.27793	5.67455
chr8	-	28309779	28347743	ENST00000517436	FBXO16	1	3.27793	5.67455
chr8	-	28285965	28347795	ENST00000346498	FBXO16	1	3.27793	5.67455
chr8	-	95443388	95487290	ENST00000297592	RAD54B	1	2.45048	2.85282
chr8	-	28924796	29120590	ENST00000524189	KIF13B	1	2.35586	2.02273
chr8	-	120846216	120868250	ENST00000313655	DSCC1	1	2.27692	2.52395
chr1	-	7975930	8003225	NM_001561	TNFRSF9	1	2.24941	5.39543
chr1	+	90024271	90063420	NM_015350	LRRC8B	1	2.16362	4.23924
chr1	+	28844744	28865708	NM_001048195	RCC1	1	2.03289	3.01507
chr1	+	28844744	28865708	NM_001048194	RCC1	1	2.03289	3.01507
chr1	+	28844744	28865708	NM_001269	RCC1	1	2.03289	3.01507
chr1	-	31732414	31769644	NM_004814	SNRNP40	1	2.47047	2.30314
chr1	+	45805341	45809650	NM_025077	TOE1	1	2.38996	2.72093
chr1	+	91966403	91991321	NM_001134419	CDC7	1	3.90401	4.76885
chr1	+	91966403	91991321	NM_003503	CDC7	1	3.90401	4.76885
chr1	+	95558072	95663161	NM_001199679	TMEM56	1	4.26382	2.93649
chr1	-	100549101	100598511	NM_194292	SASS6	1	2.28843	2.32017
chr1	+	114447914	114456708	NM_022836	DCLRE1B	1	2.68614	2.77059
chr1	+	117452544	117532980	NM_020440	PTGFRN	1	3.93888	3.55426
chr1	-	143896524	143913160	NM_001287385	FAM72C	1	2.9638	4.35286
chr1	+	218518675	218617961	NM_003238	TGFB2	1	3.08338	2.86661
chr1	+	218518675	218617961	NM_001135599	TGFB2	1	3.08338	2.86661
chr2	+	179059207	179264160	NM_001201481	OSBPL6	1	2.29547	2.86807
chr2	+	179059207	179264160	NM_032523	OSBPL6	1	2.29547	2.86807
chr2	+	179059207	179264160	NM_001201480	OSBPL6	1	2.29547	2.86807
chr2	+	179059207	179264160	NM_001201482	OSBPL6	1	2.29547	2.86807
chr2	+	183982217	184026412	NM_001287584	NUP35	1	2.17822	3.12088
chr2	+	33738941	33789798	NM_015376	RASGRP3	1	4.30933	2.52689
chr2	-	55861197	55921045	NM_033109	PNPT1	1	3.48875	2.22523
chr2	-	62051982	62081278	NM_001201543	FAM161A	1	2.68961	2.87719
chr2	-	62051982	62081278	NM_032180	FAM161A	1	2.68961	2.87719
chr2	-	62051982	62081278	NR_037710	FAM161A	1	2.68961	2.87719
chr2	+	97001478	97042833	NM_001281712	NCAPH	1	2.87685	3.66944
chr2	+	97001478	97042833	NM_015341	NCAPH	1	2.87685	3.66944
chr2	+	97001478	97042833	NM_001281711	NCAPH	1	2.87685	3.66944
chr2	+	97001478	97042833	NM_001281710	NCAPH	1	2.87685	3.66944
chr2	-	177494308	177502302	NR_040001	LINC01116	1	2.20165	3.32736
chr2	+	179184970	179264160	NM_145739	OSBPL6	1	2.29547	2.86807
chr3	-	66429220	66550845	NM_015541	LRIG1	1	2.16408	2.80911
chr3	+	142315228	142432505	NM_001145319	PLS1	1	4.46738	7.13312
chr3	+	182971031	182991179	NM_032047	B3GNT5	1	4.60681	4.35029
chr3	-	186507681	186524290	NM_002916	RFC4	1	3.37068	4.65158
chr3	-	186507681	186524484	NM_181573	RFC4	1	3.37068	4.65158
chr3	+	10028576	10048687	NR_103821	EMC3-AS1	1	3.06001	3.30701
chr3	-	49866027	49893992	NM_005879	TRAIP	1	2.57246	2.30473
chr3	+	127317199	127341278	NM_004526	MCM2	1	2.64794	3.93359
chr3	+	127317199	127341278	NR_073375	MCM2	1	2.64794	3.93359
chr3	+	142375738	142432505	NM_001172312	PLS1	1	4.46738	7.13312
chr3	+	148447966	148460790	NM_032049	AGTR1	1	5.63292	3.89827
chr3	+	170136652	170152479	NM_005602	CLDN11	1	7.46412	5.3696
chr3	+	170139027	170152479	NM_001185056	CLDN11	1	7.46412	5.3696
chr4	-	108968700	109087953	NM_001166119	LEF1	1	3.7998	3.44651
chr4	-	106965473	107237861	NM_001163436	TBCK	1	4.11814	2.45538
chr4	-	106965473	107237423	NM_001163435	TBCK	1	4.11814	2.45538
chr4	-	106965473	107237423	NM_001163437	TBCK	1	4.11814	2.45538
chr4	-	106965473	107237423	NM_033115	TBCK	1	4.11814	2.45538
chr4	-	106965473	107237423	NM_001290768	TBCK	1	4.11814	2.45538
chr4	+	154265800	154336247	NR_045605	MND1	1	2.72292	3.86394
chr4	+	154265800	154336247	NM_032117	MND1	1	2.72292	3.86394
chr4	+	154265800	154336247	NM_001253861	MND1	1	2.72292	3.86394
chr4	+	331595	367691	NM_003441	ZNF141	1	2.71045	2.29581
chr4	+	39460643	39465434	NM_001278592	LIAS	1	2.12946	2.95783
chr4	+	39460643	39465434	NM_001278591	LIAS	1	2.12946	2.95783
chr4	-	103182820	103245469	NM_001135148	SLC39A8	1	5.88655	5.50666
chr4	-	103172197	103266410	NM_001135147	SLC39A8	1	5.88655	5.50666
chr4	-	103182820	103266348	NM_022154	SLC39A8	1	5.88655	5.50666
chr4	+	122722471	122738176	NM_001034194	EXOSC9	1	2.07437	2.07151
chr4	+	122722471	122738176	NM_005033	EXOSC9	1	2.07437	2.07151
chr4	+	128802398	128820377	NM_001190801	PLK4	1	3.35008	4.10699
chr4	-	185615218	185655286	NM_024629	CENPU	1	2.67736	2.43135
chr4	-	185615218	185655286	NR_104593	CENPU	1	2.67736	2.43135
chr5	+	167719064	167899308	NM_001161661	WWC1	1	2.6343	3.98671
chr5	+	167719064	167899308	NM_001161662	WWC1	1	2.6343	3.98671
chr5	+	167719064	167899308	NM_015238	WWC1	1	2.6343	3.98671
chr5	+	68788118	68853931	NM_002538	OCLN	1	9.42345	11.816
chr5	+	68800003	68853931	NM_001205255	OCLN	1	9.42345	11.816
chr5	+	68788589	68853931	NM_001205254	OCLN	1	9.42345	11.816
chr5	+	93954390	94031573	NM_032290	ANKRD32	1	2.72765	2.95018
chr5	+	110559946	110820748	NM_001744	CAMK4	1	3.22843	3.72138
chr5	-	57749809	57755966	NM_001252226	PLK2	1	2.82939	2.24403
chr5	-	57749809	57755966	NM_006622	PLK2	1	2.82939	2.24403
chr6	-	35548333	35656719	NM_001145777	FKBP5	1	2.65928	4.88278
chr6	+	13924676	13980240	NM_001165034	RNF182	1	6.56888	6.41679
chr6	+	13925097	13980240	NM_001165032	RNF182	1	6.56888	6.41679
chr6	+	13925097	13980240	NM_152737	RNF182	1	6.56888	6.41679
chr6	+	24775640	24786325	NM_001251991	GMNN	1	2.90979	2.99148
chr6	-	52128811	52149679	NM_001270472	MCM3	1	2.79955	3.52418
chr6	-	52128811	52149679	NM_002388	MCM3	1	2.79955	3.52418
chr6	-	133090506	133119747	NM_052831	SLC18B1	1	2.82136	4.39579
chr6	+	160182988	160200087	NM_005891	ACAT2	1	2.81985	3.38965
chr7	+	28475233	28865511	NM_004904	CREB5	1	4.31461	5.61417
chr7	+	28338939	28865511	NM_182899	CREB5	1	4.31461	5.61417
chr7	+	28725720	28865511	NM_001011666	CREB5	1	4.31461	5.61417
chr7	-	102815461	102920913	NR_027768	DPY19L2P2	1	2.39209	2.78005
chr7	-	102815461	102920759	NR_003561	DPY19L2P2	1	2.39209	2.78005
chr7	-	45022626	45026259	NR_003697	SNHG15	1	2.56057	3.35288
chr7	+	64254765	64314178	NR_073389	ZNF138	1	3.03083	2.1352
chr8	-	95384187	95487343	NM_012415	RAD54B	1	2.45048	2.85282
chr8	-	95384187	95449180	NM_001205263	RAD54B	1	2.45048	2.85282
chr8	+	48872762	48890719	NM_005914	MCM4	1	2.74747	4.15138
chr8	+	48872762	48890719	NM_182746	MCM4	1	2.74747	4.15138
chr8	-	95439939	95449180	NM_001256141	FSBP	1	2.45048	2.85282
chr8	-	95439939	95487343	NM_001205262	RAD54B	1	2.45048	2.85282
chr9	-	14081841	14180801	NM_001282787	NFIB	1	9.92361	5.52239
chr9	-	19053134	19102940	NM_001270890	HAUS6	1	2.1025	3.51282
chr9	-	19053134	19102940	NM_017645	HAUS6	1	2.1025	3.51282
chr9	-	21967750	21974826	NM_058197	CDKN2A	1	3.70258	3.65707
chr9	+	116037913	116055185	NM_001244926	PRPF4	1	2.10305	3.15496
chr9	+	116037913	116055185	NM_004697	PRPF4	1	2.10305	3.15496
chrX	+	100354797	100417978	NM_006733	CENPI	1	2.6043	2.35203
chr10	+	94352824	94415152	NM_004523	KIF11	1	2.23243	2.2459
chr10	+	14920781	14946304	NR_034181	SUV39H2	1	2.51336	3.03272
chr10	+	14920781	14946304	NM_001193424	SUV39H2	1	2.51336	3.03272
chr10	+	14920781	14946304	NM_001193426	SUV39H2	1	2.51336	3.03272
chr10	+	24738361	24834245	NM_001282769	KIAA1217	1	2.12706	2.07617
chr10	+	24755433	24834245	NM_001282770	KIAA1217	1	2.12706	2.07617
chr10	-	115594482	115613975	NM_014881	DCLRE1A	1	2.47495	2.68385
chr10	+	60144902	60158990	NM_001270782	TFAM	1	2.79613	4.68445
chr10	+	60144902	60158990	NM_003201	TFAM	1	2.79613	4.68445
chr10	+	60144902	60158990	NR_073073	TFAM	1	2.79613	4.68445
chr10	-	96092982	96122733	NM_022451	NOC3L	1	2.20468	2.58342
chr11	-	28042162	28129746	NM_031217	KIF18A	1	2.56514	2.60774
chr11	-	22843597	22851382	NM_148893	SVIP	1	2.49398	2.02282
chr11	+	61560108	61564714	NM_004111	FEN1	1	2.30297	2.66844
chr12	+	34175215	34181236	NM_032834	ALG10	1	2.3224	2.62924
chr12	+	38710556	38723528	NM_001013620	ALG10B	1	2.3224	2.62924
chr12	-	56810156	56843200	NM_003920	TIMELESS	1	2.05065	2.1828
chr12	+	102513955	102591298	NM_017915	PARPBP	1	2.03517	3.97733
chr12	+	118454505	118470042	NM_001130112	RFC5	1	2.76439	3.73373
chr12	+	118454505	118470042	NM_007370	RFC5	1	2.76439	3.73373
chr12	+	118454505	118470042	NM_001206801	RFC5	1	2.76439	3.73373
chr12	+	118454505	118470042	NM_181578	RFC5	1	2.76439	3.73373
chr13	+	78628989	79191460	NR_047001	RNF219-AS1	1	2.78308	2.46416
chr13	+	37574677	37583751	NM_181503	EXOSC8	1	2.5089	2.55553
chr14	+	78870073	80334633	NM_004796	NRXN3	1	3.04987	2.89084
chr14	+	78636715	80334633	NR_073547	NRXN3	1	3.04987	2.89084
chr14	-	55405655	55493819	NM_007086	WDHD1	1	3.46749	4.0534
chr14	-	55405655	55493819	NM_001008396	WDHD1	1	3.46749	4.0534
chr14	+	79745681	80334633	NM_138970	NRXN3	1	3.04987	2.89084
chr14	+	79745681	80334633	NM_001105250	NRXN3	1	3.04987	2.89084
chr14	+	79745681	80334633	NR_073546	NRXN3	1	3.04987	2.89084
chr14	+	79745681	80334633	NM_001272020	NRXN3	1	3.04987	2.89084
chr14	-	50116898	50155098	NM_001197331	POLE2	1	3.44926	4.4577
chr14	-	50110269	50155098	NM_001197330	POLE2	1	3.44926	4.4577
chr14	-	50110269	50155098	NM_002692	POLE2	1	3.44926	4.4577
chr15	-	66629007	66649054	NM_017858	TIPIN	1	2.83763	5.0537
chr15	-	66629007	66649054	NM_001289986	TIPIN	1	2.83763	5.0537
chr15	-	83924654	83952209	NM_001301206	BNC1	1	9.54099	11.881
chr16	-	85711279	85722588	NM_016095	GINS2	1	2.77381	3.13417
chr16	-	46614467	46655311	NM_024745	SHCBP1	1	2.36454	2.38071
chr16	+	88870185	88875666	NM_030928	CDT1	1	2.39896	2.66045
chr17	-	34851598	34891305	NM_001163735	MYO19	1	2.13445	2.44764
chr17	-	34851598	34891305	NM_025109	MYO19	1	2.13445	2.44764
chr17	+	5390212	5394130	NM_024039	MIS12	1	2.76456	2.9333
chr17	+	5389693	5394130	NM_001258220	MIS12	1	2.76456	2.9333
chr17	+	5389693	5394130	NM_001258219	MIS12	1	2.76456	2.9333
chr17	+	5389693	5394130	NM_001258218	MIS12	1	2.76456	2.9333
chr17	+	5389693	5394130	NM_001258217	MIS12	1	2.76456	2.9333
chr17	-	18231173	18266877	NM_001281786	SHMT1	1	2.14902	2.744
chr17	-	18231173	18266877	NM_004169	SHMT1	1	2.14902	2.744
chr17	-	18231173	18266877	NM_148918	SHMT1	1	2.14902	2.744
chr17	+	29159022	29222295	NM_024857	ATAD5	1	3.68891	4.42425
chr17	-	34868916	34891305	NM_001033580	MYO19	1	2.13445	2.44764
chr17	+	34948225	34957233	NM_024308	DHRS11	1	2.23852	4.12506
chr17	+	38444145	38459413	NM_001254	CDC6	1	4.96253	9.70037
chr17	-	41196311	41277340	NR_027676	BRCA1	1	3.57131	4.94577
chr17	-	41196311	41276132	NM_007298	BRCA1	1	3.57131	4.94577
chr17	+	42785975	42829636	NM_145663	DBF4B	1	2.70121	2.11959
chr17	+	42785975	42829636	NM_025104	DBF4B	1	2.70121	2.11959
chr17	+	42785975	42827917	NR_036623	DBF4B	1	2.70121	2.11959
chr17	+	73201544	73231854	NM_001303276	NUP85	1	2.2604	2.76321
chr17	+	73201544	73231854	NM_024844	NUP85	1	2.2604	2.76321
chr18	+	20513838	20606449	NM_203292	RBBP8	1	2.81003	5.08039
chr18	+	20513838	20606449	NM_203291	RBBP8	1	2.81003	5.08039
chr18	+	29672568	29711524	NM_001191324	RNF138	1	2.22985	2.67792
chr18	+	29672568	29711524	NM_198128	RNF138	1	2.22985	2.67792
chr18	+	29671817	29711524	NM_016271	RNF138	1	2.22985	2.67792
chr19	-	36936020	36980463	NM_001145344	ZNF566	1	2.3366	4.16404
chr19	-	36936020	36980463	NM_001145343	ZNF566	1	2.3366	4.16404
chr19	-	36936020	36980463	NM_001145345	ZNF566	1	2.3366	4.16404
chr19	-	36936020	36980337	NM_032838	ZNF566	1	2.3366	4.16404
chr19	-	36936020	36980804	NM_001300970	ZNF566	1	2.3366	4.16404
chr19	+	20011721	20046382	NM_031218	ZNF93	1	4.44586	2.33903
chr19	-	21906842	21950430	NM_173531	ZNF100	1	3.26082	2.81122
chr19	+	50529211	50552031	NM_015428	ZNF473	1	2.3395	2.73962
chr19	+	50529211	50552031	NM_001006656	ZNF473	1	2.3395	2.73962
chr19	+	50887579	50921275	NR_046402	POLD1	1	2.23214	2.89977
chr19	+	50887579	50921275	NM_002691	POLD1	1	2.23214	2.89977
chr19	+	50887579	50921275	NM_001256849	POLD1	1	2.23214	2.89977
chr19	-	51300949	51307811	NM_032712	C19orf48	1	2.84931	3.22631
chr21	+	30517879	30548210	NM_001286624	MAP3K7CL	1	2.33334	3.80494
chr21	+	30449791	30548210	NM_001286617	MAP3K7CL	1	2.33334	3.80494
chr21	+	30449791	30548210	NM_001286634	MAP3K7CL	1	2.33334	3.80494
chr21	+	30449791	30548210	NM_001286618	MAP3K7CL	1	2.33334	3.80494
chr21	+	30449791	30548210	NM_020152	MAP3K7CL	1	2.33334	3.80494
chr21	+	30449791	30548210	NM_001286622	MAP3K7CL	1	2.33334	3.80494
chr21	+	27011593	27089874	NM_001270407	JAM2	1	6.07467	10.8185
chr21	+	27011593	27089874	NM_021219	JAM2	1	6.07467	10.8185
chr21	+	27011593	27089874	NR_072999	JAM2	1	6.07467	10.8185
chr21	+	30449791	30482112	NM_001286623	MAP3K7CL	1	2.33334	3.80494
chr21	+	37757688	37789125	NM_005441	CHAF1B	1	2.99254	3.76327
chrX	+	133979255	133988320	ENST00000463842	FAM122C	2	2.11306	0.98114
chrX	+	133941283	133986921	ENST00000470657	FAM122C	2	2.11306	0.98114
chrX	+	133941223	133988640	ENST00000370784	FAM122C	2	2.11306	0.98114
chrX	+	133941224	133988621	ENST00000370785	FAM122C	2	2.11306	0.98114
chrX	+	17755592	17773104	ENST00000398080	SCML1	2	2.28647	1.81631
chrX	+	17755845	17768234	ENST00000419185	SCML1	2	2.28647	1.81631
chrX	+	17755588	17773105	ENST00000380045	SCML1	2	2.28647	1.81631
chrX	+	17755589	17773105	ENST00000380043	SCML1	2	2.28647	1.81631
chrX	+	17755589	17772191	ENST00000380041	SCML1	2	2.28647	1.81631
chrX	+	77896957	77899228	ENST00000373301	LPAR4	2	2.69899	1.96191
chrX	+	78003225	78012591	ENST00000435339	LPAR4	2	2.69899	1.96191
chrX	-	15337573	15353676	ENST00000542278	PIGA	2	2.23215	1.92643
chrX	-	15339549	15350114	ENST00000482148	PIGA	2	2.23215	1.92643
chrX	-	15337582	15353660	ENST00000428964	PIGA	2	2.23215	1.92643
chrX	-	15337578	15353645	ENST00000333590	PIGA	2	2.23215	1.92643
chrX	-	15339835	15343394	ENST00000463173	PIGA	2	2.23215	1.92643
chrX	-	119392505	119445288	ENST00000309720	TMEM255A	2	4.69439	0.901315
chrX	-	119392506	119419846	ENST00000371352	TMEM255A	2	4.69439	0.901315
chrX	-	119392505	119445391	ENST00000371369	TMEM255A	2	4.69439	0.901315
chrX	-	119402218	119445411	ENST00000519908	TMEM255A	2	4.69439	0.901315
chrX	-	119392506	119445391	ENST00000440464	TMEM255A	2	4.69439	0.901315
chrX	-	77911566	77914825	ENST00000321110	ZCCHC5	2	2.03224	0.868853
chr13	+	73302064	73330336	ENST00000390667	BORA	2	3.01351	1.93704
chr13	-	43460524	43566366	ENST00000313640	EPSTI1	2	9.34849	0.61823
chr13	-	43462630	43566301	ENST00000398762	EPSTI1	2	9.34849	0.61823
chr13	-	43460524	43566385	ENST00000313624	EPSTI1	2	9.34849	0.61823
chr13	-	43500513	43565367	ENST00000537828	EPSTI1	2	9.34849	0.61823
chr13	-	43469145	43537719	ENST00000535677	EPSTI1	2	9.34849	0.61823
chr13	-	43528084	43566371	ENST00000538562	EPSTI1	2	9.34849	0.61823
chr13	-	43493440	43566316	ENST00000476830	EPSTI1	2	9.34849	0.61823
chr13	-	43460524	43566407	ENST00000540470	EPSTI1	2	9.34849	0.61823
chr12	+	113344588	113357680	ENST00000445409	OAS1	2	43.063	0.690333
chr12	+	113344582	113357708	ENST00000202917	OAS1	2	43.063	0.690333
chr12	+	113344655	113356267	ENST00000452357	OAS1	2	43.063	0.690333
chr12	+	113344812	113369990	ENST00000551241	OAS1	2	43.063	0.690333
chr12	+	111829228	111854177	ENST00000377508	OAS1	2	43.063	0.690333
chr12	+	113344857	113354621	ENST00000550689	OAS1	2	43.063	0.690333
chr12	+	113376157	113411054	ENST00000228928	OAS3	2	15.9768	0.654886
chr12	+	113376351	113384784	ENST00000546638	OAS3	2	15.9768	0.654886
chr12	+	113388378	113399029	ENST00000546800	OAS3	2	15.9768	0.654886
chr12	+	113407137	113408510	ENST00000549918	OAS3	2	15.9768	0.654886
chr12	+	49720424	49725491	ENST00000547923	TROAP	2	2.18774	1.62955
chr12	+	49717027	49725453	ENST00000551245	TROAP	2	2.18774	1.62955
chr12	+	49717040	49723381	ENST00000546735	TROAP	2	2.18774	1.62955
chr12	+	49717038	49718175	ENST00000380327	TROAP	2	2.18774	1.62955
chr12	+	49717038	49723417	ENST00000549891	TROAP	2	2.18774	1.62955
chr12	+	49719236	49720503	ENST00000548817	TROAP	2	2.18774	1.62955
chr12	+	49717062	49722844	ENST00000546776	TROAP	2	2.18774	1.62955
chr12	+	49717062	49725514	ENST00000257909	TROAP	2	2.18774	1.62955
chr12	+	49717093	49721110	ENST00000547807	TROAP	2	2.18774	1.62955
chr12	+	49717066	49723568	ENST00000551192	TROAP	2	2.18774	1.62955
chr12	+	5603298	5604464	ENST00000331010	NTF3	2	2.07027	1.18174
chr12	+	5541279	5604465	ENST00000423158	NTF3	2	2.07027	1.18174
chr12	+	7023774	7032861	ENST00000545045	ENO2	2	2.24713	1.19526
chr12	+	7023753	7032347	ENST00000544774	ENO2	2	2.24713	1.19526
chr12	+	7023614	7032859	ENST00000229277	ENO2	2	2.24713	1.19526
chr12	+	7023753	7032347	ENST00000538763	ENO2	2	2.24713	1.19526
chr12	+	7023491	7032859	ENST00000541477	ENO2	2	2.24713	1.19526
chr12	+	7028738	7031973	ENST00000535275	ENO2	2	2.24713	1.19526
chr12	+	7024371	7032859	ENST00000535366	ENO2	2	2.24713	1.19526
chr12	-	121458360	121476959	ENST00000339275	OASL	2	17.2119	1.04433
chr12	-	121461542	121476750	ENST00000543677	OASL	2	17.2119	1.04433
chr12	-	121458095	121477045	ENST00000257570	OASL	2	17.2119	1.04433
chr11	+	63304293	63313934	ENST00000255688	RARRES3	2	5.13192	0.768352
chr11	+	63304281	63313934	ENST00000537871	RARRES3	2	5.13192	0.768352
chr11	+	63305868	63313929	ENST00000354445	RARRES3	2	5.13192	0.768352
chr11	+	124824017	124911383	ENST00000529051	CCDC15	2	2.75957	1.67068
chr11	+	124824017	124911385	ENST00000344762	CCDC15	2	2.75957	1.67068
chr11	+	94706846	94732679	ENST00000570915	KDM4D	2	2.78329	1.92034
chr11	+	94706988	94732679	ENST00000576429	KDM4D	2	2.78329	1.92034
chr11	+	94706845	94732682	ENST00000335080	KDM4D	2	2.78329	1.92034
chr11	+	94706987	94732678	ENST00000536741	KDM4D	2	2.78329	1.92034
chr11	-	87846780	87908602	ENST00000526372	RAB38	2	2.11777	1.70818
chr11	-	87846410	87908635	ENST00000243662	RAB38	2	2.11777	1.70818
chr11	-	60704556	60719257	ENST00000227880	SLC15A3	2	3.37271	0.519985
chr11	-	60704556	60719118	ENST00000541505	SLC15A3	2	3.37271	0.519985
chr11	-	60704560	60705604	ENST00000544101	SLC15A3	2	3.37271	0.519985
chr11	-	60704556	60705456	ENST00000536784	SLC15A3	2	3.37271	0.519985
chr11	-	108031911	108032892	ENST00000527296	NPAT	2	2.11293	1.89244
chr11	-	108041859	108093363	ENST00000610253	NPAT	2	2.11293	1.89244
chr11	-	108029365	108032410	ENST00000530926	NPAT	2	2.11293	1.89244
chr11	-	108027942	108093369	ENST00000278612	NPAT	2	2.11293	1.89244
chr11	-	67758575	67771593	ENST00000530331	UNC93B1	2	2.03675	0.760291
chr11	-	67765857	67772452	ENST00000528423	UNC93B1	2	2.03675	0.760291
chr11	-	67765138	67771511	ENST00000525743	UNC93B1	2	2.03675	0.760291
chr11	-	67766786	67771577	ENST00000530138	UNC93B1	2	2.03675	0.760291
chr11	-	19258894	19263145	ENST00000532666	E2F8	2	2.52559	1.36304
chr11	-	19202194	19219965	ENST00000396159	E2F8	2	2.52559	1.36304
chr11	-	19246082	19262498	ENST00000250024	E2F8	2	2.52559	1.36304
chr11	-	19245610	19263167	ENST00000527884	E2F8	2	2.52559	1.36304
chr10	+	91174519	91178576	ENST00000416601	IFIT5	2	2.80998	0.704064
chr10	+	91174343	91180758	ENST00000371795	IFIT5	2	2.80998	0.704064
chr10	-	28339922	28569071	ENST00000337532	MPP7	2	2.04405	0.87085
chr10	-	28340098	28527666	ENST00000540098	MPP7	2	2.04405	0.87085
chr10	-	28345526	28591995	ENST00000445954	MPP7	2	2.04405	0.87085
chr17	-	34199006	34207295	ENST00000463941	CCL5	2	9.69664	0.775316
chr17	-	34198495	34207512	ENST00000293272	CCL5	2	9.69664	0.775316
chr17	-	40255231	40264731	ENST00000586522	DHX58	2	3.73348	0.552076
chr17	-	40267068	40268715	ENST00000565015	DHX58	2	3.73348	0.552076
chr17	-	40253422	40264751	ENST00000251642	DHX58	2	3.73348	0.552076
chr17	-	40262834	40264481	ENST00000430773	DHX58	2	3.73348	0.552076
chr17	-	40259711	40264504	ENST00000413196	DHX58	2	3.73348	0.552076
chr17	-	33762115	33775856	ENST00000285013	SLFN13	2	4.47764	1.66761
chr17	-	33766517	33773029	ENST00000533791	SLFN13	2	4.47764	1.66761
chr17	-	33764562	33775801	ENST00000526861	SLFN13	2	4.47764	1.66761
chr17	-	76967320	76976191	ENST00000262776	LGALS3BP	2	3.77686	0.992916
chr17	-	29644578	29648050	ENST00000461237	EVI2A	2	3.33573	1.82053
chr17	-	29644578	29648767	ENST00000247270	EVI2A	2	3.33573	1.82053
chr17	-	29631252	29641102	ENST00000544462	EVI2B	2	4.91834	1.0318
chr17	-	4636821	4643114	ENST00000293778	CXCL16	2	4.26166	0.836074
chr17	-	4637878	4641834	ENST00000575168	CXCL16	2	4.26166	0.836074
chr14	+	94577079	94583033	ENST00000444961	IFI27	2	28.7565	1.29115
chr14	+	94577108	94583030	ENST00000557634	IFI27	2	28.7565	1.29115
chr14	+	94577101	94581226	ENST00000555819	IFI27	2	28.7565	1.29115
chr14	+	94577079	94583033	ENST00000448882	IFI27	2	28.7565	1.29115
chr14	+	52781113	52795324	ENST00000245457	PTGER2	2	2.68898	1.94325
chr14	+	52781023	52794227	ENST00000557436	PTGER2	2	2.68898	1.94325
chr14	-	54416454	54423529	ENST00000559087	BMP4	2	2.93207	0.604329
chr14	-	54416459	54420173	ENST00000558984	BMP4	2	2.93207	0.604329
chr19	+	22027106	22064084	ENST00000397123	ZNF257	2	5.48099	1.28212
chr19	+	22235254	22273905	ENST00000435820	ZNF257	2	5.48099	1.28212
chr19	+	33463115	33467722	ENST00000254262	C19orf40	2	2.01289	1.68388
chr19	+	58095628	58103758	ENST00000307468	ZIK1	2	2.4781	1.31148
chr19	+	21324843	21368805	ENST00000311048	ZNF431	2	2.72009	1.90827
chr19	+	21106091	21131597	ENST00000601284	ZNF85	2	2.40275	1.57985
chr19	+	21106207	21133108	ENST00000345030	ZNF85	2	2.40275	1.57985
chr19	+	21106094	21133503	ENST00000328178	ZNF85	2	2.40275	1.57985
chr19	+	21106059	21131699	ENST00000601924	ZNF85	2	2.40275	1.57985
chr19	+	21106028	21131721	ENST00000597314	ZNF85	2	2.40275	1.57985
chr19	+	21125904	21139919	ENST00000571239	ZNF85	2	2.40275	1.57985
chr19	+	21112510	21139919	ENST00000571716	ZNF85	2	2.40275	1.57985
chr19	+	21106082	21126783	ENST00000300540	ZNF85	2	2.40275	1.57985
chr19	+	21106116	21126532	ENST00000596476	ZNF85	2	2.40275	1.57985
chr19	+	21541823	21559226	ENST00000597492	ZNF738	2	3.20586	1.85263
chr19	+	21541813	21561112	ENST00000597810	ZNF738	2	3.20586	1.85263
chr19	+	21541732	21562102	ENST00000311015	ZNF738	2	3.20586	1.85263
chr19	+	21541794	21562104	ENST00000380870	ZNF738	2	3.20586	1.85263
chr19	-	20579240	20579322	ENST00000408220	MIR1270-2	2	3.83362	1.56475
chr19	-	20510081	20510163	ENST00000459320	MIR1270-1	2	3.83362	1.56475
chr19	-	20575923	20607762	ENST00000502675	ZNF826P	2	3.83362	1.56475
chr19	-	20509467	20607727	ENST00000600513	ZNF826P	2	3.83362	1.56475
chr19	-	20577388	20592757	ENST00000311237	ZNF826P	2	3.83362	1.56475
chr19	-	53641957	53662284	ENST00000334197	ZNF347	2	2.32308	1.08594
chr19	-	53641958	53662313	ENST00000452676	ZNF347	2	2.32308	1.08594
chr19	-	21990128	22019010	ENST00000354959	ZNF43	2	2.41874	1.47535
chr19	-	21781925	21826670	ENST00000397148	ZNF43	2	2.41874	1.47535
chr19	-	21999607	22028489	ENST00000573408	ZNF43	2	2.41874	1.47535
chr19	-	20115227	20150315	ENST00000397165	ZNF682	2	2.23912	1.29481
chr19	-	20116476	20150014	ENST00000358523	ZNF682	2	2.23912	1.29481
chr19	-	20115227	20150064	ENST00000397162	ZNF682	2	2.23912	1.29481
chr19	-	23926160	23941639	ENST00000395385	ZNF681	2	2.79558	1.4608
chr19	-	17514600	17516339	ENST00000527220	BST2	2	41.3457	1.3663
chr19	-	17513748	17516457	ENST00000252593	BST2	2	41.3457	1.3663
chr19	-	23542205	23578248	ENST00000397082	ZNF91	2	2.59882	1.18418
chr19	-	23540498	23578362	ENST00000300619	ZNF91	2	2.59882	1.18418
chr22	+	46726772	46729596	ENST00000476901	TRMU	2	2.25513	1.98183
chr22	+	39436924	39483735	ENST00000452957	APOBEC3G	2	4.0781	0.664132
chr22	+	39473010	39483748	ENST00000407997	APOBEC3G	2	4.0781	0.664132
chr22	+	39436862	39440428	ENST00000381565	APOBEC3F	2	2.50123	0.830441
chr22	+	39441189	39448292	ENST00000476513	APOBEC3F	2	2.50123	0.830441
chr22	+	45813887	45826896	ENST00000466226	RIBC2	2	2.63671	1.02725
chr22	+	45809574	45828293	ENST00000538017	RIBC2	2	2.63671	1.02725
chr22	+	46692638	46726707	ENST00000454366	GTSE1	2	2.25513	1.98183
chr22	+	46711934	46725027	ENST00000479645	GTSE1	2	2.25513	1.98183
chr22	+	36649124	36663567	ENST00000319136	APOL1	2	3.61299	0.927959
chr22	+	36649117	36663576	ENST00000426053	APOL1	2	3.61299	0.927959
chr22	+	36649187	36663129	ENST00000397279	APOL1	2	3.61299	0.927959
chr22	+	36649056	36663571	ENST00000397278	APOL1	2	3.61299	0.927959
chr22	+	36649207	36661610	ENST00000440669	APOL1	2	3.61299	0.927959
chr22	+	36649117	36663576	ENST00000422706	APOL1	2	3.61299	0.927959
chr22	+	36649181	36662207	ENST00000347595	APOL1	2	3.61299	0.927959
chr22	+	36649179	36661361	ENST00000427990	APOL1	2	3.61299	0.927959
chr22	-	38915980	38964414	ENST00000428462	DMC1	2	2.57393	1.16744
chr22	-	38948676	38964414	ENST00000415483	DMC1	2	2.57393	1.16744
chr22	-	38914954	38966291	ENST00000216024	DMC1	2	2.57393	1.16744
chr22	-	38945503	38966189	ENST00000478820	DMC1	2	2.57393	1.16744
chr20	+	13107293	13145118	ENST00000431275	SPTLC3	2	4.31203	1.82043
chr20	+	12989822	13140975	ENST00000378194	SPTLC3	2	4.31203	1.82043
chr20	+	12989627	13031666	ENST00000476791	SPTLC3	2	4.31203	1.82043
chr20	+	44441274	44445596	ENST00000335046	UBE2C	2	2.30602	1.94927
chr20	+	44441645	44445596	ENST00000372568	UBE2C	2	2.30602	1.94927
chr20	+	44441255	44445592	ENST00000405520	UBE2C	2	2.30602	1.94927
chr20	+	44441215	44445596	ENST00000356455	UBE2C	2	2.30602	1.94927
chr20	-	35540751	35580111	ENST00000373694	SAMHD1	2	5.95868	1.59334
chr21	+	42803641	42831141	ENST00000288383	MX1	2	40.2357	0.534691
chr7	+	64363625	64389635	ENST00000476120	ZNF273	2	2.4707	1.52613
chr7	+	64363634	64384595	ENST00000545510	ZNF273	2	2.4707	1.52613
chr7	+	64363631	64384809	ENST00000489672	ZNF273	2	2.4707	1.52613
chr7	+	64363666	64391344	ENST00000395375	ZNF273	2	2.4707	1.52613
chr7	+	150382788	150390729	ENST00000223293	GIMAP2	2	3.02848	1.01505
chr7	+	64126576	64171404	ENST00000344930	ZNF107	2	2.62713	1.41598
chr7	+	64139551	64171399	ENST00000423627	ZNF107	2	2.62713	1.41598
chr7	+	64126511	64166957	ENST00000360117	ZNF107	2	2.62713	1.41598
chr7	+	64149733	64171401	ENST00000395391	ZNF107	2	2.62713	1.41598
chr7	-	139723544	139763521	ENST00000263549	PARP12	2	4.84495	0.879253
chr7	-	139723549	139762733	ENST00000473341	PARP12	2	4.84495	0.879253
chr7	-	139723586	139757109	ENST00000488726	PARP12	2	4.84495	0.879253
chr7	-	139724334	139756791	ENST00000489809	PARP12	2	4.84495	0.879253
chr7	-	139724381	139754563	ENST00000491598	PARP12	2	4.84495	0.879253
chr7	-	63980262	64023484	ENST00000309683	ZNF680	2	2.74852	1.81405
chr7	-	63985077	64023419	ENST00000447137	ZNF680	2	2.74852	1.81405
chr7	-	63982304	64023400	ENST00000476563	ZNF680	2	2.74852	1.81405
chr7	-	38423305	38671167	ENST00000356264	AMPH	2	2.70734	1.11819
chr7	-	121958481	122526813	ENST00000313070	CADPS2	2	2.78344	1.12827
chr7	-	121960057	122526411	ENST00000449022	CADPS2	2	2.78344	1.12827
chr7	-	121959800	122526512	ENST00000412584	CADPS2	2	2.78344	1.12827
chr7	-	121960091	122261583	ENST00000397721	CADPS2	2	2.78344	1.12827
chr7	-	121959453	122078430	ENST00000462699	CADPS2	2	2.78344	1.12827
chr7	-	121958481	122526813	ENST00000334010	CADPS2	2	2.78344	1.12827
chr6	+	29691117	29694300	ENST00000334668	HLA-F	2	2.38037	0.59029
chr6	+	29692194	29694305	ENST00000606273	HLA-F	2	2.38037	0.59029
chr6	+	29684537	29688288	ENST00000342322	HLA-F	2	2.38037	0.59029
chr6	+	29691281	29692129	ENST00000486194	HLA-F	2	2.38037	0.59029
chr6	+	29691169	29692192	ENST00000462777	HLA-F	2	2.38037	0.59029
chr6	+	29688225	29691408	ENST00000551780	HLA-F	2	2.38037	0.59029
chr6	+	29688039	29691196	ENST00000549422	HLA-F	2	2.38037	0.59029
chr6	+	29688602	29691785	ENST00000551832	HLA-F	2	2.38037	0.59029
chr6	+	29688293	29692183	ENST00000445657	HLA-F	2	2.38037	0.59029
chr6	+	29691934	29694303	ENST00000484704	HLA-F	2	2.38037	0.59029
chr6	+	29691241	29694303	ENST00000434407	HLA-F	2	2.38037	0.59029
chr6	+	29690552	29694303	ENST00000376861	HLA-F	2	2.38037	0.59029
chr6	+	29687514	29691199	ENST00000444891	HLA-F	2	2.38037	0.59029
chr6	+	29688039	29692775	ENST00000549254	HLA-F	2	2.38037	0.59029
chr6	+	29691816	29694303	ENST00000429294	HLA-F	2	2.38037	0.59029
chr6	+	29691185	29695073	ENST00000259951	HLA-F	2	2.38037	0.59029
chr6	+	29691717	29693076	ENST00000485513	HLA-F	2	2.38037	0.59029
chr6	+	29691219	29706234	ENST00000440587	HLA-F	2	2.38037	0.59029
chr6	+	29691211	29692864	ENST00000482257	HLA-F	2	2.38037	0.59029
chr6	+	29688037	29691788	ENST00000422711	HLA-F	2	2.38037	0.59029
chr6	+	29691056	29692008	ENST00000414333	HLA-F	2	2.38037	0.59029
chr6	+	31420864	31423498	ENST00000423496	HCP5	2	4.12667	0.960097
chr6	+	31418412	31421036	ENST00000438873	HCP5	2	4.12667	0.960097
chr6	+	31420874	31421506	ENST00000447631	HCP5	2	4.12667	0.960097
chr6	+	31508507	31509970	ENST00000455463	HCP5	2	4.12667	0.960097
chr6	+	31418402	31421036	ENST00000419355	HCP5	2	4.12667	0.960097
chr6	+	106989029	107017103	ENST00000535438	AIM1	2	3.24838	1.80102
chr6	+	107095831	107125028	ENST00000285105	AIM1	2	3.24838	1.80102
chr6	+	106959730	107018326	ENST00000369066	AIM1	2	3.24838	1.80102
chr6	+	106989009	107003772	ENST00000457437	AIM1	2	3.24838	1.80102
chr6	+	33529672	33530001	ENST00000417146	KIFC1	2	2.30563	1.60374
chr6	+	33513359	33514228	ENST00000492385	KIFC1	2	2.48542	1.67786
chr6	+	33498996	33510997	ENST00000426791	KIFC1	2	2.30563	1.60374
chr6	+	33288143	33306509	ENST00000374523	KIFC1	2	2.30563	1.60374
chr6	+	33498671	33517062	ENST00000448818	KIFC1	2	2.30563	1.60374
chr6	+	33359638	33371636	ENST00000450504	KIFC1	2	2.30563	1.60374
chr6	+	33302818	33303687	ENST00000480346	KIFC1	2	2.30563	1.60374
chr6	+	33359313	33377701	ENST00000428849	KIFC1	2	2.48542	1.67786
chr6	+	33373998	33374867	ENST00000494554	KIFC1	2	2.30563	1.60374
chr6	+	33288468	33300456	ENST00000411963	KIFC1	2	2.30563	1.60374
chr6	+	31913486	31919861	ENST00000425368	CFB	2	3.23057	1.00609
chr6	+	31905851	31910274	ENST00000492504	CFB	2	3.23057	1.00609
chr6	+	31953422	31957847	ENST00000477842	CFB	2	3.23057	1.00609
chr6	+	31901323	31907413	ENST00000427888	CFB	2	3.23057	1.00609
chr6	+	31904168	31910258	ENST00000419920	CFB	2	3.23057	1.00609
chr6	+	31953194	31957964	ENST00000375455	CFB	2	3.23057	1.00609
chr6	+	31990446	31994869	ENST00000481722	CFB	2	3.23057	1.00609
chr6	+	31904396	31908819	ENST00000480498	CFB	2	3.23057	1.00609
chr6	+	31905623	31911713	ENST00000419411	CFB	2	3.23057	1.00609
chr6	+	31901551	31905974	ENST00000486718	CFB	2	3.23057	1.00609
chr6	+	31895618	31902052	ENST00000455591	CFB	2	3.23057	1.00609
chr6	+	31913999	31918422	ENST00000452035	CFB	2	3.23057	1.00609
chr6	+	31895962	31902052	ENST00000433503	CFB	2	3.19122	0.961969
chr6	+	31896190	31900613	ENST00000477655	CFB	2	3.23057	1.00609
chr6	+	31990218	31996308	ENST00000436692	CFB	2	3.23057	1.00609
chr6	+	32740623	32756073	ENST00000399607	PSMB9	2	4.7475	0.55782
chr6	+	32811913	32827362	ENST00000395330	PSMB9	2	4.7475	0.55782
chr6	+	32795520	32810969	ENST00000434083	PSMB9	2	4.7475	0.55782
chr6	+	32901828	32917277	ENST00000439630	PSMB9	2	4.7475	0.55782
chr6	+	32965712	32981162	ENST00000420182	PSMB9	2	4.7475	0.55782
chr6	+	32789894	32805343	ENST00000399371	PSMB9	2	4.7475	0.55782
chr6	+	32845393	32860842	ENST00000422904	PSMB9	2	4.7475	0.55782
chr6	+	32734237	32749686	ENST00000451862	PSMB9	2	4.7475	0.55782
chr6	-	32715517	32728881	ENST00000443713	TAP2	2	2.6835	1.11959
chr6	-	32796721	32798504	ENST00000464100	TAP2	2	2.6835	1.11959
chr6	-	32793192	32806557	ENST00000374897	TAP2	2	2.6835	1.11959
chr6	-	32776973	32790162	ENST00000455842	TAP2	2	2.6835	1.11959
chr6	-	32883276	32896470	ENST00000457634	TAP2	2	2.6835	1.11959
chr6	-	32781544	32806599	ENST00000452392	TAP2	2	2.6835	1.11959
chr6	-	32946990	32960357	ENST00000383118	TAP2	2	2.6835	1.11959
chr6	-	32826683	32840035	ENST00000419142	TAP2	2	2.6835	1.11959
chr6	-	32789610	32806504	ENST00000374899	TAP2	2	2.6835	1.11959
chr6	-	32721901	32735268	ENST00000383239	TAP2	2	2.6835	1.11959
chr6	-	32771347	32784536	ENST00000452371	TAP2	2	2.6835	1.11959
chr6	-	5998232	6007200	ENST00000244766	NRN1	2	2.69379	1.73082
chr6	-	5998948	6003196	ENST00000495850	NRN1	2	2.69379	1.73082
chr6	-	31312134	31315506	ENST00000425848	HLA-B	2	2.1114	0.659281
chr6	-	31314550	31317907	ENST00000421349	HLA-B	2	2.1114	0.659281
chr6	-	31323299	31324682	ENST00000474381	HLA-B	2	2.1114	0.659281
chr6	-	31398032	31401418	ENST00000450871	HLA-B	2	2.1114	0.659281
chr6	-	31364707	31368080	ENST00000435618	HLA-B	2	2.1114	0.659281
chr6	-	31323284	31324965	ENST00000434333	HLA-B	2	2.1114	0.659281
chr6	-	31321649	31324964	ENST00000412585	HLA-B	2	2.1114	0.659281
chr6	-	31311768	31315097	ENST00000359635	HLA-B	2	2.1114	0.659281
chr6	-	31323168	31324956	ENST00000498007	HLA-B	2	2.1114	0.659281
chr6	-	31322899	31323579	ENST00000463574	HLA-B	2	2.1114	0.659281
chr6	-	74123238	74161982	ENST00000370318	MB21D1	2	2.63631	1.77339
chr6	-	74191661	74218720	ENST00000296913	C6orf150	2	2.63631	1.77339
chr6	-	32730818	32734804	ENST00000416134	PSMB8	2	3.16554	0.731752
chr6	-	32786501	32789797	ENST00000546794	PSMB8	2	3.16554	0.731752
chr6	-	32786475	32790461	ENST00000441960	PSMB8	2	3.16554	0.731752
chr6	-	32730817	32734148	ENST00000457261	PSMB8	2	3.16554	0.731752
chr6	-	32808494	32812480	ENST00000374881	PSMB8	2	3.16554	0.731752
chr6	-	32808494	32811824	ENST00000374882	PSMB8	2	3.16554	0.731752
chr6	-	32792101	32795431	ENST00000455660	PSMB8	2	3.16554	0.731752
chr6	-	32898409	32901739	ENST00000438442	PSMB8	2	3.16554	0.731752
chr6	-	32792101	32796087	ENST00000436627	PSMB8	2	3.16554	0.731752
chr6	-	32737204	32740534	ENST00000383236	PSMB8	2	3.16554	0.731752
chr6	-	32841974	32845960	ENST00000416564	PSMB8	2	3.16554	0.731752
chr6	-	32841974	32845304	ENST00000429645	PSMB8	2	3.16554	0.731752
chr6	-	32898409	32902343	ENST00000435978	PSMB8	2	3.16554	0.731752
chr6	-	32786475	32789805	ENST00000446762	PSMB8	2	3.16554	0.731752
chr6	-	32962293	32966279	ENST00000452573	PSMB8	2	3.16554	0.731752
chr6	-	32737204	32741190	ENST00000383238	PSMB8	2	3.16554	0.731752
chr6	-	32962293	32965623	ENST00000421445	PSMB8	2	3.16554	0.731752
chr6	-	127793939	127840336	ENST00000525778	SOGA3	2	2.44634	1.02417
chr5	+	168996871	169234876	ENST00000343291	DOCK2	2	2.38825	0.650148
chr5	+	169064295	169509938	ENST00000524185	DOCK2	2	2.38825	0.650148
chr5	+	169174430	169302881	ENST00000520181	DOCK2	2	2.38825	0.650148
chr5	+	169130953	169510381	ENST00000540750	DOCK2	2	2.38825	0.650148
chr5	+	169064251	169510386	ENST00000256935	DOCK2	2	2.38825	0.650148
chr5	+	169122183	169129431	ENST00000523684	DOCK2	2	2.38825	0.650148
chr5	+	169130953	169510383	ENST00000520908	DOCK2	2	2.38825	0.650148
chr5	+	169064290	169108869	ENST00000522138	DOCK2	2	2.38825	0.650148
chr5	+	169145750	169268539	ENST00000520836	DOCK2	2	2.38825	0.650148
chr5	+	169188311	169510381	ENST00000523351	DOCK2	2	2.38825	0.650148
chr5	+	76259060	76264781	ENST00000503763	CRHBP	2	5.2463	1.85915
chr5	+	76249242	76254669	ENST00000512446	CRHBP	2	5.2463	1.85915
chr5	+	76248874	76254847	ENST00000506501	CRHBP	2	5.2463	1.85915
chr5	+	145429649	145442344	ENST00000511705	SH3RF2	2	2.53363	1.76538
chr5	+	145435385	145439714	ENST00000504522	SH3RF2	2	2.53363	1.76538
chr5	+	145316142	145442879	ENST00000359120	SH3RF2	2	2.53363	1.76538
chr5	+	145317440	145461354	ENST00000511217	SH3RF2	2	2.53363	1.76538
chr4	+	17587392	17609595	ENST00000503467	LAP3	2	2.71782	1.15647
chr4	+	17585054	17587690	ENST00000508014	LAP3	2	2.71782	1.15647
chr4	+	17585225	17608507	ENST00000513105	LAP3	2	2.71782	1.15647
chr4	+	17578815	17609591	ENST00000226299	LAP3	2	2.71782	1.15647
chr4	+	17586424	17606290	ENST00000504614	LAP3	2	2.71782	1.15647
chr4	+	89378268	89427314	ENST00000264350	HERC5	2	21.7932	1.20884
chr4	+	89299891	89364249	ENST00000380265	HERC6	2	16.575	0.711244
chr4	+	89300063	89311884	ENST00000504905	HERC6	2	16.575	0.711244
chr4	+	89300143	89320921	ENST00000506714	HERC6	2	16.575	0.711244
chr4	+	89300216	89312030	ENST00000502870	HERC6	2	16.575	0.711244
chr4	+	89299891	89319293	ENST00000273960	HERC6	2	16.575	0.711244
chr4	+	89311972	89326177	ENST00000515365	HERC6	2	16.575	0.711244
chr4	+	89300015	89364263	ENST00000264346	HERC6	2	16.575	0.711244
chr4	+	212439	248630	ENST00000398732	ZNF876P	2	2.24149	1.04409
chr4	+	206399	249774	ENST00000356347	ZNF876P	2	2.24149	1.04409
chr4	+	186990309	187004087	ENST00000513189	TLR3	2	12.5807	1.2366
chr4	+	187002765	187006178	ENST00000512264	TLR3	2	12.5807	1.2366
chr4	+	187002771	187006043	ENST00000504367	TLR3	2	12.5807	1.2366
chr4	+	186990306	187009223	ENST00000296795	TLR3	2	12.5807	1.2366
chr4	-	177136724	177162827	ENST00000512254	ASB5	2	2.67555	1.51758
chr4	-	89189902	89198719	ENST00000511506	PPM1K	2	2.19472	1.24355
chr4	-	89189474	89205742	ENST00000510548	PPM1K	2	2.19472	1.24355
chr4	-	89192181	89205888	ENST00000315194	PPM1K	2	2.19472	1.24355
chr4	-	89196076	89200852	ENST00000513546	PPM1K	2	2.19472	1.24355
chr4	-	76954835	76957350	ENST00000306621	CXCL11	2	5.00661	1.11439
chr4	-	76955843	76962568	ENST00000503860	CXCL11	2	5.00661	1.11439
chr4	-	76942273	76944650	ENST00000306602	CXCL10	2	5.8602	1.39058
chr4	-	84213614	84256306	ENST00000405413	HPSE	2	3.09363	1.73725
chr4	-	84213614	84256035	ENST00000311412	HPSE	2	3.09363	1.73725
chr4	-	84216473	84256306	ENST00000508891	HPSE	2	3.09363	1.73725
chr3	-	172226936	172241257	ENST00000494851	TNFSF10	2	8.01389	1.01136
chr3	-	172223298	172241297	ENST00000241261	TNFSF10	2	8.01389	1.01136
chr3	-	13357737	13461809	ENST00000254508	NUP210	2	3.09328	1.83871
chr3	-	13393163	13461809	ENST00000420141	NUP210	2	3.09328	1.83871
chr3	-	146233604	146262524	ENST00000487389	PLSCR1	2	7.08658	0.917614
chr3	-	146233742	146262407	ENST00000448787	PLSCR1	2	7.08658	0.917614
chr3	-	146232968	146262308	ENST00000448205	PLSCR1	2	7.08658	0.917614
chr3	-	146232967	146262651	ENST00000342435	PLSCR1	2	7.08658	0.917614
chr3	-	146233589	146262342	ENST00000463777	PLSCR1	2	7.08658	0.917614
chr3	-	146233739	146262342	ENST00000468985	PLSCR1	2	7.08658	0.917614
chr3	-	146232968	146262308	ENST00000493432	PLSCR1	2	7.08658	0.917614
chr3	-	146234690	146262325	ENST00000478267	PLSCR1	2	7.08658	0.917614
chr3	-	146234945	146262643	ENST00000472349	PLSCR1	2	7.08658	0.917614
chr3	-	146234876	146262357	ENST00000462666	PLSCR1	2	7.08658	0.917614
chr3	-	146245730	146262514	ENST00000469266	PLSCR1	2	7.08658	0.917614
chr3	-	146234936	146262428	ENST00000486631	PLSCR1	2	7.08658	0.917614
chr2	+	7017796	7038370	ENST00000382040	RSAD2	2	63.1268	0.842731
chr2	+	7018925	7036440	ENST00000541728	RSAD2	2	63.1268	0.842731
chr2	+	74120094	74146992	ENST00000409731	ACTG2	2	4.03138	1.51989
chr2	+	74120106	74146992	ENST00000345517	ACTG2	2	4.03138	1.51989
chr2	+	74120109	74135978	ENST00000442912	ACTG2	2	4.03138	1.51989
chr2	+	74119441	74146802	ENST00000438902	ACTG2	2	4.03138	1.51989
chr2	+	43973038	43992621	ENST00000490038	PLEKHH2	2	2.05798	1.53457
chr2	+	43958680	43971009	ENST00000480103	PLEKHH2	2	2.05798	1.53457
chr2	+	43864439	43968504	ENST00000405223	PLEKHH2	2	2.05798	1.53457
chr2	+	43864447	43992931	ENST00000405000	PLEKHH2	2	2.05798	1.53457
chr2	+	43864412	43995126	ENST00000282406	PLEKHH2	2	2.05798	1.53457
chr2	+	43968124	43971273	ENST00000493408	PLEKHH2	2	2.05798	1.53457
chr2	+	153574428	153617767	ENST00000326446	ARL6IP6	2	2.22478	1.87495
chr2	+	153575473	153616365	ENST00000425034	ARL6IP6	2	2.22478	1.87495
chr2	+	153575433	153616396	ENST00000455875	ARL6IP6	2	2.22478	1.87495
chr2	+	153576681	153617109	ENST00000463690	ARL6IP6	2	2.22478	1.87495
chr2	-	163123589	163175213	ENST00000263642	IFIH1	2	13.9832	0.786565
chr2	-	163166657	163175194	ENST00000421365	IFIH1	2	13.9832	0.786565
chr2	-	215593428	215674397	ENST00000455743	BARD1	2	3.07624	1.91137
chr2	-	215645621	215674394	ENST00000471787	BARD1	2	3.07624	1.91137
chr2	-	215595135	215674411	ENST00000421162	BARD1	2	3.07624	1.91137
chr2	-	215593262	215595234	ENST00000471590	BARD1	2	3.07624	1.91137
chr2	-	38294652	38303323	ENST00000260630	CYP1B1	2	2.64789	1.09519
chr2	-	38298319	38303296	ENST00000462864	CYP1B1	2	2.64789	1.09519
chr2	-	38297209	38337044	ENST00000494864	CYP1B1	2	2.64789	1.09519
chr2	-	38302102	38303296	ENST00000490576	CYP1B1	2	2.64789	1.09519
chr2	-	38297625	38303218	ENST00000407341	CYP1B1	2	2.64789	1.09519
chr2	-	6988449	7006766	ENST00000478738	CMPK2	2	5.6827	0.855786
chr2	-	6988447	7005827	ENST00000256722	CMPK2	2	5.6827	0.855786
chr2	-	6990036	7006642	ENST00000465619	CMPK2	2	5.6827	0.855786
chr2	-	6980701	7005936	ENST00000458098	CMPK2	2	5.6827	0.855786
chr2	-	231077131	231084704	ENST00000462232	SP110	2	4.46948	0.632167
chr2	-	231041381	231084827	ENST00000338556	SP110	2	4.46948	0.632167
chr2	-	231077064	231084617	ENST00000409815	SP110	2	4.46948	0.632167
chr2	-	231033634	231084665	ENST00000258381	SP110	2	4.46948	0.632167
chr2	-	231077111	231084676	ENST00000455674	SP110	2	4.46948	0.632167
chr2	-	231033652	231084666	ENST00000358662	SP110	2	4.46948	0.632167
chr2	-	234745489	234763212	ENST00000432087	HJURP	2	2.13497	1.66827
chr2	-	234745349	234763212	ENST00000411486	HJURP	2	2.13497	1.66827
chr2	-	234750539	234754445	ENST00000434039	HJURP	2	2.13497	1.66827
chr2	-	234749461	234763212	ENST00000414924	HJURP	2	2.13497	1.66827
chr2	-	234745489	234763212	ENST00000441687	HJURP	2	2.13497	1.66827
chr2	-	234750762	234763181	ENST00000453122	HJURP	2	2.13497	1.66827
chr2	-	234750497	234763120	ENST00000454020	HJURP	2	2.13497	1.66827
chr2	-	166613557	166651169	ENST00000412248	GALNT3	2	2.44421	0.769361
chr2	-	166627135	166650757	ENST00000422973	GALNT3	2	2.44421	0.769361
chr2	-	166604313	166618417	ENST00000409882	GALNT3	2	2.44421	0.769361
chr2	-	166626941	166651160	ENST00000431484	GALNT3	2	2.44421	0.769361
chr2	-	166613578	166621469	ENST00000437849	GALNT3	2	2.44421	0.769361
chr2	-	166604101	166651192	ENST00000392701	GALNT3	2	2.44421	0.769361
chr2	-	166615128	166618535	ENST00000463254	GALNT3	2	2.44421	0.769361
chr2	-	37179857	37237694	ENST00000379156	EIF2AK2	2	2.54041	0.884823
chr2	-	37368778	37384208	ENST00000390013	EIF2AK2	2	2.54041	0.884823
chr2	-	37333699	37384190	ENST00000395127	EIF2AK2	2	2.54041	0.884823
chr2	-	37363872	37374104	ENST00000496059	EIF2AK2	2	2.54041	0.884823
chr2	-	37334416	37374949	ENST00000405334	EIF2AK2	2	2.54041	0.884823
chr2	-	152126979	152146571	ENST00000243346	NMI	2	3.69891	0.690336
chr1	+	26584164	26605298	ENST00000453146	CEP85	2	2.5329	1.79679
chr1	+	26595781	26605298	ENST00000469609	CEP85	2	2.5329	1.79679
chr1	+	26560693	26605299	ENST00000252992	CEP85	2	2.5329	1.79679
chr1	+	151512781	151556058	ENST00000353024	TUFT1	2	2.40491	1.74564
chr1	+	151512785	151554580	ENST00000538902	TUFT1	2	2.40491	1.74564
chr1	+	151512784	151556059	ENST00000368848	TUFT1	2	2.40491	1.74564
chr1	+	151512781	151556059	ENST00000368849	TUFT1	2	2.40491	1.74564
chr1	+	151512810	151542302	ENST00000498606	TUFT1	2	2.40491	1.74564
chr1	+	151512781	151556059	ENST00000392712	TUFT1	2	2.40491	1.74564
chr1	+	948803	949920	ENST00000379389	ISG15	2	3.17486	0.773734
chr1	+	79086088	79111830	ENST00000370751	IFI44L	2	52.1388	0.602594
chr1	+	79086154	79107235	ENST00000476876	IFI44L	2	52.1388	0.602594
chr1	+	79091355	79108484	ENST00000486882	IFI44L	2	52.1388	0.602594
chr1	+	79085607	79093892	ENST00000452835	IFI44L	2	52.1388	0.602594
chr1	+	79086067	79107653	ENST00000476521	IFI44L	2	52.1388	0.602594
chr1	+	79086134	79102846	ENST00000459784	IFI44L	2	52.1388	0.602594
chr1	+	28199060	28213044	ENST00000373927	THEMIS2	2	4.29967	1.36748
chr1	+	28199055	28213196	ENST00000373925	THEMIS2	2	4.29967	1.36748
chr1	+	28199079	28213184	ENST00000373921	THEMIS2	2	4.29967	1.36748
chr1	+	28199055	28213196	ENST00000328928	THEMIS2	2	4.29967	1.36748
chr1	+	196621008	196670693	ENST00000439155	CFH	2	3.41656	0.582355
chr1	+	196621186	196670695	ENST00000359637	CFH	2	3.41656	0.582355
chr1	+	196621008	196716634	ENST00000367429	CFH	2	3.41656	0.582355
chr1	+	194887764	194926141	ENST00000391986	CFH	2	3.41656	0.582355
chr1	+	79125004	79129582	ENST00000485662	IFI44	2	23.0191	0.944096
chr1	+	79115543	79129763	ENST00000472152	IFI44	2	23.0191	0.944096
chr1	+	79128420	79129763	ENST00000446486	IFI44	2	23.0191	0.944096
chr1	+	79128301	79129763	ENST00000476911	IFI44	2	23.0191	0.944096
chr1	+	79115517	79125113	ENST00000438486	IFI44	2	23.0191	0.944096
chr1	+	79115516	79129763	ENST00000370747	IFI44	2	23.0191	0.944096
chr1	+	79115527	79121196	ENST00000467790	IFI44	2	23.0191	0.944096
chr1	+	79115481	79128441	ENST00000470323	IFI44	2	23.0191	0.944096
chr1	-	100174259	100231349	ENST00000414213	FRRS1	2	2.06698	1.97452
chr1	-	100174259	100231349	ENST00000287474	FRRS1	2	2.06698	1.97452
chr1	-	100176381	100178064	ENST00000489209	FRRS1	2	2.06698	1.97452
chr1	-	173772101	173793157	ENST00000484920	CENPL	2	2.16456	1.62146
chr1	-	173769550	173793473	ENST00000460816	CENPL	2	2.16456	1.62146
chr1	-	173780258	173793283	ENST00000493233	CENPL	2	2.16456	1.62146
chr1	-	173769466	173793269	ENST00000496683	CENPL	2	2.16456	1.62146
chr1	-	173772584	173793858	ENST00000479159	CENPL	2	2.16456	1.62146
chr1	-	173768988	173793312	ENST00000367710	CENPL	2	2.16456	1.62146
chr1	-	85483765	85514129	ENST00000370589	MCOLN3	2	2.14108	1.61821
chr1	-	85256354	85286757	ENST00000302814	MCOLN3	2	2.14108	1.61821
chr1	-	85490240	85514182	ENST00000490600	MCOLN3	2	2.14108	1.61821
chr1	-	85490507	85495642	ENST00000475312	MCOLN3	2	2.14108	1.61821
chr1	-	85484591	85514129	ENST00000341115	MCOLN3	2	2.14108	1.61821
chr1	-	85490224	85514153	ENST00000370587	MCOLN3	2	2.14108	1.61821
chr1	-	222731650	222763255	ENST00000352967	TAF1A	2	2.13642	1.95917
chr1	-	222742879	222763228	ENST00000465263	TAF1A	2	2.13642	1.95917
chr1	-	222731244	222763220	ENST00000350027	TAF1A	2	2.13642	1.95917
chr1	-	196197269	196578355	ENST00000294725	KCNT2	2	2.44415	1.28118
chr1	-	196194913	196434517	ENST00000498426	KCNT2	2	2.44415	1.28118
chr1	-	196194909	196577541	ENST00000367433	KCNT2	2	2.44415	1.28118
chr9	+	86595626	86617148	ENST00000445877	RMI1	2	2.7605	1.8886
chr9	+	86595713	86618985	ENST00000325875	RMI1	2	2.7605	1.8886
chr9	+	18816232	18898546	ENST00000316239	ADAMTSL1	2	2.36421	1.36221
chr9	+	18816245	18900945	ENST00000380541	ADAMTSL1	2	2.36421	1.36221
chr9	+	18826146	18908607	ENST00000388710	ADAMTSL1	2	2.36421	1.36221
chr9	+	18826136	18910292	ENST00000542621	ADAMTSL1	2	2.36421	1.36221
chr9	-	100843122	100850283	ENST00000478530	TRIM14	2	2.8965	1.29455
chr9	-	100849109	100854843	ENST00000538344	TRIM14	2	2.8965	1.29455
chr9	-	100846637	100881480	ENST00000341469	TRIM14	2	2.8965	1.29455
chr9	-	32455703	32526322	ENST00000379883	DDX58	2	11.1898	0.568548
chr8	+	39759890	39780173	ENST00000519154	IDO1	2	4.95851	1.05827
chr8	+	39759894	39785945	ENST00000522495	IDO1	2	4.95851	1.05827
chr8	+	75262617	75279111	ENST00000220822	GDAP1	2	2.05167	1.93446
chr8	+	75262653	75276839	ENST00000434412	GDAP1	2	2.05167	1.93446
chr8	+	75233365	75276525	ENST00000521096	GDAP1	2	2.05167	1.93446
chr8	+	75262679	75276976	ENST00000522568	GDAP1	2	2.05167	1.93446
chr8	+	75233749	75276495	ENST00000520797	GDAP1	2	2.05167	1.93446
chr8	+	75262679	75276264	ENST00000524366	GDAP1	2	2.05167	1.93446
chr8	+	75262669	75272483	ENST00000523640	GDAP1	2	2.05167	1.93446
chr8	-	67476932	67525142	ENST00000524176	MYBL1	2	2.65132	1.71161
chr8	-	67476907	67525529	ENST00000517885	MYBL1	2	2.65132	1.71161
chr8	-	67509745	67524856	ENST00000518079	MYBL1	2	2.65132	1.71161
chr8	-	41119481	41167016	ENST00000220772	SFRP1	2	2.43699	1.51781
chr8	-	41119483	41164509	ENST00000379845	SFRP1	2	2.43699	1.51781
chr8	-	95272231	95274547	ENST00000521817	GEM	2	2.22896	1.58628
chr8	-	95272451	95272998	ENST00000523433	GEM	2	2.22896	1.58628
chr8	-	95261486	95274573	ENST00000297596	GEM	2	2.22896	1.58628
chr8	-	95261481	95274578	ENST00000396194	GEM	2	2.22896	1.58628
chr1	+	26595773	26605529	NM_001281518	CEP85	2	2.5329	1.79679
chr1	+	26560643	26605529	NM_001281517	CEP85	2	2.5329	1.79679
chr1	+	26560643	26605529	NM_022778	CEP85	2	2.5329	1.79679
chr1	-	173768687	173793270	NM_001171182	CENPL	2	2.16456	1.62146
chr1	-	173768687	173793777	NM_001127181	CENPL	2	2.16456	1.62146
chr1	-	173768687	173793777	NM_033319	CENPL	2	2.16456	1.62146
chr2	-	37332283	37384190	NM_002759	EIF2AK2	2	2.54041	0.884823
chr2	-	37332283	37384190	NM_001135651	EIF2AK2	2	2.54041	0.884823
chr2	-	37332283	37374965	NM_001135652	EIF2AK2	2	2.54041	0.884823
chr2	-	215590369	215674435	NM_000465	BARD1	2	3.07624	1.91137
chr2	-	215590369	215674435	NM_001282543	BARD1	2	3.07624	1.91137
chr2	-	215590369	215674435	NM_001282549	BARD1	2	3.07624	1.91137
chr2	-	215590369	215674435	NM_001282548	BARD1	2	3.07624	1.91137
chr2	-	215590369	215674435	NM_001282545	BARD1	2	3.07624	1.91137
chr2	-	215590369	215674435	NR_104212	BARD1	2	3.07624	1.91137
chr2	-	215590369	215674435	NR_104216	BARD1	2	3.07624	1.91137
chr2	-	215590369	215674435	NR_104215	BARD1	2	3.07624	1.91137
chr2	-	231041188	231090444	NM_001185015	SP110	2	4.46948	0.632167
chr2	-	231041188	231084827	NM_004510	SP110	2	4.46948	0.632167
chr2	-	231033644	231084827	NM_004509	SP110	2	4.46948	0.632167
chr2	-	231033644	231084827	NM_080424	SP110	2	4.46948	0.632167
chr2	-	6988439	7005950	NM_207315	CMPK2	2	5.6827	0.855786
chr2	-	6990780	7005950	NM_001256477	CMPK2	2	5.6827	0.855786
chr2	+	74120092	74146780	NM_001199893	ACTG2	2	4.03138	1.51989
chr2	+	74120092	74146780	NM_001615	ACTG2	2	4.03138	1.51989
chr2	-	152126981	152146430	NM_004688	NMI	2	3.69891	0.690336
chr2	-	166604312	166650803	NM_004482	GALNT3	2	2.44421	0.769361
chr3	-	172235144	172241265	NM_001190943	TNFSF10	2	8.01389	1.01136
chr4	+	17578926	17609590	NM_015907	LAP3	2	2.71782	1.15647
chr4	-	89178760	89205983	NM_152542	PPM1K	2	2.19472	1.24355
chr4	-	177134825	177190373	NM_080874	ASB5	2	2.67555	1.51758
chr4	+	186990308	187006252	NM_003265	TLR3	2	12.5807	1.2366
chr5	+	76248679	76265299	NM_001882	CRHBP	2	5.2463	1.85915
chr6	-	127759550	127840500	NM_001012279	SOGA3	2	2.44634	1.02417
chr6	-	5998232	6007633	NM_016588	NRN1	2	2.69379	1.73082
chr6	-	5998232	6007838	NM_001278710	NRN1	2	2.69379	1.73082
chr6	-	5998232	6004277	NM_001278711	NRN1	2	2.69379	1.73082
chr6	+	31430956	31433586	NR_040662	HCP5	2	4.12667	0.960097
chr6	+	31913720	31919861	NM_001710	CFB	2	3.23057	1.00609
chr6	+	32821937	32827628	NM_002800	PSMB9	2	4.7475	0.55782
chr6	-	32808493	32812712	NM_004159	PSMB8	2	3.16554	0.731752
chr6	-	74134855	74162043	NM_138441	MB21D1	2	2.63631	1.77339
chr7	+	64126460	64171960	NM_001282359	ZNF107	2	2.62713	1.41598
chr7	+	64126460	64171960	NM_016220	ZNF107	2	2.62713	1.41598
chr7	+	64126460	64171960	NM_001282360	ZNF107	2	2.62713	1.41598
chr7	+	64126460	64171960	NM_001013746	ZNF107	2	2.62713	1.41598
chr7	+	64126460	64148208	NR_104149	ZNF107	2	2.62713	1.41598
chr7	+	64126460	64148208	NR_104148	ZNF107	2	2.62713	1.41598
chr7	+	64363619	64391955	NM_021148	ZNF273	2	2.4707	1.52613
chr7	+	64363619	64391955	NR_003099	ZNF273	2	2.4707	1.52613
chr8	-	67474409	67525484	NM_001144755	MYBL1	2	2.65132	1.71161
chr8	-	67474409	67525484	NM_001294282	MYBL1	2	2.65132	1.71161
chr8	-	67474409	67525484	NM_001080416	MYBL1	2	2.65132	1.71161
chr8	+	39771327	39786309	NM_002164	IDO1	2	4.95851	1.05827
chr8	+	75262617	75279335	NM_001040875	GDAP1	2	2.05167	1.93446
chr8	+	75262617	75279335	NR_046346	GDAP1	2	2.05167	1.93446
chr8	+	75262617	75279335	NM_018972	GDAP1	2	2.05167	1.93446
chr9	+	18474078	18910947	NM_001040272	ADAMTSL1	2	2.36421	1.36221
chr9	-	32455299	32526322	NM_014314	DDX58	2	11.1898	0.568548
chr9	-	100846634	100881635	NM_014788	TRIM14	2	2.8965	1.29455
chr9	-	100846634	100881635	NM_033219	TRIM14	2	2.8965	1.29455
chrX	+	133941222	133957015	NM_001170783	FAM122C	2	2.11306	0.98114
chrX	+	133941204	133957015	NM_001170782	FAM122C	2	2.11306	0.98114
chrX	+	133930442	133957015	NM_001170780	FAM122C	2	2.11306	0.98114
chrX	+	133941204	133957015	NM_001170784	FAM122C	2	2.11306	0.98114
chrX	+	78003205	78011901	NM_001278000	LPAR4	2	2.69899	1.96191
chrX	+	133941222	133945211	NM_001170781	FAM122C	2	2.11306	0.98114
chr10	-	28339922	28571067	NM_173496	MPP7	2	2.04405	0.87085
chr11	-	19245609	19262507	NM_024680	E2F8	2	2.52559	1.36304
chr11	-	108028118	108093365	NM_002519	NPAT	2	2.11293	1.89244
chr12	+	113344738	113357712	NM_001032409	OAS1	2	43.063	0.690333
chr12	+	113344738	113357712	NM_016816	OAS1	2	43.063	0.690333
chr12	+	113344738	113355831	NM_002534	OAS1	2	43.063	0.690333
chr13	+	73301886	73330336	NM_024808	BORA	2	3.01351	1.93704
chr13	+	73301886	73330336	NM_001286747	BORA	2	3.01351	1.93704
chr14	-	54416454	54421270	NM_130851	BMP4	2	2.93207	0.604329
chr17	-	4637803	4643223	NM_001100812	CXCL16	2	4.26166	0.836074
chr17	-	4636823	4643223	NM_022059	CXCL16	2	4.26166	0.836074
chr17	-	29630787	29641130	NM_006495	EVI2B	2	4.91834	1.0318
chr17	-	29643427	29648767	NM_014210	EVI2A	2	3.33573	1.82053
chr17	-	29643427	29648767	NM_001003927	EVI2A	2	3.33573	1.82053
chr17	-	34198495	34207377	NM_002985	CCL5	2	9.69664	0.775316
chr17	-	34198495	34207377	NM_001278736	CCL5	2	9.69664	0.775316
chr17	-	76967334	76976061	NM_005567	LGALS3BP	2	3.77686	0.992916
chr19	-	21987750	22034870	NM_001256650	ZNF43	2	2.41874	1.47535
chr19	-	21987750	22034870	NM_001256649	ZNF43	2	2.41874	1.47535
chr19	-	21987750	22034870	NM_001256648	ZNF43	2	2.41874	1.47535
chr19	-	21987750	22034870	NM_001256653	ZNF43	2	2.41874	1.47535
chr19	-	21987750	22034870	NM_001256651	ZNF43	2	2.41874	1.47535
chr19	-	20578625	20607771	NR_036455	ZNF826P	2	3.83362	1.56475
chr19	+	21541734	21571384	NR_027130	ZNF738	2	3.20586	1.85263
chr19	-	21987750	22019010	NM_003423	ZNF43	2	2.41874	1.47535
chr19	-	21987750	22019010	NM_001256654	ZNF43	2	2.41874	1.47535
chr19	-	23921996	23941693	NM_138286	ZNF681	2	2.79558	1.4608
chr19	+	33463122	33468401	NM_001300978	C19orf40	2	2.01289	1.68388
chr19	+	33463122	33468401	NM_152266	C19orf40	2	2.01289	1.68388
chr20	+	12989626	13147411	NM_018327	SPTLC3	2	4.31203	1.82043
chr20	-	35520226	35580246	NM_015474	SAMHD1	2	5.95868	1.59334
chr21	+	42803976	42831141	NM_001282920	MX1	2	40.2357	0.534691
chr21	+	42792484	42831141	NM_001144925	MX1	2	40.2357	0.534691
chr21	+	42797957	42831141	NM_001178046	MX1	2	40.2357	0.534691
chr21	+	42797957	42831141	NM_002462	MX1	2	40.2357	0.534691
chr22	-	38914953	38964414	NM_001278208	DMC1	2	2.57393	1.16744
chr22	-	38965294	38966201	NR_103474	DMC1	2	2.57393	1.16744
chr22	+	39436672	39451975	NM_145298	APOBEC3F	2	2.50123	0.830441
chr22	+	39436672	39440428	NM_001006666	APOBEC3F	2	2.50123	0.830441
chr22	+	46731297	46753237	NR_104241	TRMU	2	2.25513	1.98183
chr22	+	46731297	46753237	NM_001282784	TRMU	2	2.25513	1.98183
chr22	+	46731297	46753237	NM_001282783	TRMU	2	2.25513	1.98183
chr22	+	46731297	46753237	NR_104240	TRMU	2	2.25513	1.98183
chr22	+	46731297	46753237	NM_018006	TRMU	2	2.25513	1.98183
chr22	+	46731297	46753237	NM_001282785	TRMU	2	2.25513	1.98183
chr22	+	46731297	46753237	NM_001282782	TRMU	2	2.25513	1.98183
chr10	+	91092241	91100728	ENST00000371811	IFIT3	3	3.78007	0.168976
chr10	+	91087651	91100728	ENST00000371818	IFIT3	3	3.78007	0.168976
chr10	+	91061712	91069033	ENST00000371826	IFIT2	3	5.30386	0.210461
chr10	+	91152303	91163745	ENST00000371804	IFIT1	3	3.80872	0.0964991
chr17	+	41158805	41165061	ENST00000536969	IFI35	3	4.37427	0.447786
chr17	+	41158802	41165599	ENST00000246911	IFI35	3	4.37427	0.447786
chr17	+	41164078	41165381	ENST00000538473	IFI35	3	4.37427	0.447786
chr17	+	6659159	6678966	ENST00000361842	XAF1	3	5.47547	0.249595
chr17	+	6659156	6665278	ENST00000438512	XAF1	3	5.47547	0.249595
chr17	+	6659156	6678962	ENST00000441631	XAF1	3	5.47547	0.249595
chr22	-	20717915	20718607	ENST00000470202	USP41	3	9.97769	0.369874
chr7	-	92731562	92747275	ENST00000446617	SAMD9	3	4.67268	0.4035
chr7	-	92728829	92747336	ENST00000379958	SAMD9	3	4.67268	0.4035
chr7	-	92760346	92777658	ENST00000437805	SAMD9L	3	4.82493	0.189226
chr7	-	92774919	92777682	ENST00000477816	SAMD9L	3	4.82493	0.189226
chr7	-	92760076	92777667	ENST00000411955	SAMD9L	3	4.82493	0.189226
chr7	-	92759368	92777681	ENST00000318238	SAMD9L	3	4.82493	0.189226
chr7	-	92765076	92777658	ENST00000446959	SAMD9L	3	4.82493	0.189226
chr6	+	16238811	16295780	ENST00000259727	GMPR	3	3.08371	0.234244
chr6	+	16289749	16295775	ENST00000544145	GMPR	3	3.08371	0.234244
chr6	-	32796593	32805362	ENST00000418205	TAP1	3	2.95683	0.442277
chr6	-	32846466	32855235	ENST00000424897	TAP1	3	2.95683	0.442277
chr6	-	32966785	32975554	ENST00000414467	TAP1	3	2.95683	0.442277
chr6	-	32790967	32799736	ENST00000439781	TAP1	3	2.95683	0.442277
chr6	-	32812986	32821755	ENST00000354258	TAP1	3	2.95683	0.442277
chr6	-	32902901	32911670	ENST00000428324	TAP1	3	2.95683	0.442277
chr6	-	32741696	32750465	ENST00000383235	TAP1	3	2.95683	0.442277
chr6	-	32735310	32744079	ENST00000440894	TAP1	3	2.95683	0.442277
chr4	-	169311253	169401638	ENST00000505890	DDX60L	3	4.15124	0.453501
chr4	-	169317250	169377210	ENST00000505863	DDX60L	3	4.15124	0.453501
chr4	-	169336936	169343739	ENST00000504793	DDX60L	3	4.15124	0.453501
chr3	-	122246852	122283089	ENST00000471785	PARP9	3	4.62794	0.321615
chr3	-	122250620	122283162	ENST00000462315	PARP9	3	4.62794	0.321615
chr3	-	122246771	122283424	ENST00000477522	PARP9	3	4.62794	0.321615
chr3	-	122246806	122283424	ENST00000360356	PARP9	3	4.62794	0.321615
chr2	-	191835017	191878681	ENST00000409465	STAT1	3	2.31225	0.332363
chr2	-	191833760	191878976	ENST00000361099	STAT1	3	2.31225	0.332363
chr2	-	191840353	191878954	ENST00000452281	STAT1	3	2.31225	0.332363
chr2	-	191835393	191878313	ENST00000540176	STAT1	3	2.31225	0.332363
chr2	-	191840263	191878894	ENST00000392322	STAT1	3	2.31225	0.332363
chr2	-	191864352	191878937	ENST00000424722	STAT1	3	2.31225	0.332363
chr2	-	191840368	191878923	ENST00000392323	STAT1	3	2.31225	0.332363
chr1	-	119425669	119532179	ENST00000207157	TBX15	3	2.26838	0.371085
chr1	-	119425670	119456748	ENST00000449873	TBX15	3	2.26838	0.371085
chr1	-	119227189	119333702	ENST00000344218	TBX15	3	2.26838	0.371085
chr1	-	119425670	119530428	ENST00000369429	TBX15	3	2.26838	0.371085
chr1	-	27992572	27998729	ENST00000361157	IFI6	3	4.51477	0.442794
chr1	-	27992577	27998709	ENST00000362020	IFI6	3	4.51477	0.442794
chr1	-	27992575	27998689	ENST00000339145	IFI6	3	4.51477	0.442794
chr9	+	100174232	100258407	ENST00000355295	TDRD7	3	2.28476	0.324586
chr9	+	100174376	100258403	ENST00000422139	TDRD7	3	2.28476	0.324586
chr9	+	100230677	100258249	ENST00000540902	TDRD7	3	2.28476	0.324586
chr3	-	122246759	122283194	NM_001146104	PARP9	3	4.62794	0.321615
chr4	-	169277885	169401665	NM_001012967	DDX60L	3	4.15124	0.453501
chr6	-	32812985	32820564	NM_001292022	TAP1	3	2.95683	0.442277
chr10	+	91152302	91166244	NM_001270928	IFIT1	3	3.80872	0.0964991
chr10	+	91152302	91166244	NM_001548	IFIT1	3	3.80872	0.0964991
chr10	+	91152302	91166244	NM_001270927	IFIT1	3	3.80872	0.0964991
chr10	+	91152302	91166244	NM_001270930	IFIT1	3	3.80872	0.0964991
chr10	+	91152302	91166244	NM_001270929	IFIT1	3	3.80872	0.0964991
chr17	+	41158741	41166476	NM_005533	IFI35	3	4.37427	0.447786
chr6	+	27261671	27261744	ENST00000483449	TRNA32SP	4	1.91707	2.82971
chrX	+	21958691	22012953	ENST00000404933	SMS	4	1.68134	2.37714
chrX	+	21958853	22025798	ENST00000415881	SMS	4	1.68134	2.37714
chrX	+	21958896	21996107	ENST00000478094	SMS	4	1.68134	2.37714
chrX	+	12809489	12842341	ENST00000380668	PRPS2	4	1.69714	3.25834
chrX	+	12809525	12841205	ENST00000398491	PRPS2	4	1.69714	3.25834
chrX	+	12817474	12841284	ENST00000461630	PRPS2	4	1.69714	3.25834
chrX	+	16857960	16862642	ENST00000485153	TXLNG	4	1.67952	3.91181
chrX	+	16804550	16862642	ENST00000380122	TXLNG	4	1.67952	3.91181
chrX	+	154003394	154005186	ENST00000492372	DKC1	4	1.83025	2.21611
chrX	+	153995656	154003548	ENST00000426673	DKC1	4	1.83025	2.21611
chrX	+	153993202	153996633	ENST00000437719	DKC1	4	1.83025	2.21611
chrX	+	153993200	153997485	ENST00000452771	DKC1	4	1.83025	2.21611
chrX	+	153991188	153994830	ENST00000473552	DKC1	4	1.83025	2.21611
chrX	+	153995291	154004535	ENST00000412124	DKC1	4	1.83025	2.21611
chrX	+	153996818	154004536	ENST00000475966	DKC1	4	1.83025	2.21611
chrX	-	64732463	64754636	ENST00000312391	LAS1L	4	1.63463	2.31845
chrX	-	64732463	64754636	ENST00000374804	LAS1L	4	1.63463	2.31845
chrX	-	64732462	64754634	ENST00000374807	LAS1L	4	1.63463	2.31845
chrX	-	64732462	64754636	ENST00000374811	LAS1L	4	1.63463	2.31845
chrX	-	118722300	118727113	ENST00000371527	NKRF	4	1.53167	2.07424
chrX	-	48770459	48776301	ENST00000376509	PIM2	4	1.49656	2.353
chr13	+	100523272	100543866	ENST00000425186	CLYBL	4	1.18023	2.8507
chr13	+	100258950	100544818	ENST00000339105	CLYBL	4	1.18023	2.8507
chr13	+	24463028	24466243	ENST00000382133	C1QTNF9B-AS1	4	1.09059	3.61811
chr13	+	52540878	52541285	ENST00000439042	FABP5P2	4	1.80486	6.18051
chr13	+	41367294	41381514	ENST00000417731	SLC25A15	4	1.17064	2.02815
chr13	+	40261597	40282246	ENST00000379523	SLC25A15	4	1.17064	2.02815
chr13	+	41363633	41384247	ENST00000338625	SLC25A15	4	1.17064	2.02815
chr13	+	41363548	41382606	ENST00000478827	SLC25A15	4	1.17064	2.02815
chr13	-	73674716	73675123	ENST00000420287	FABP5P1	4	1.80486	6.18051
chr13	-	73674713	73675123	ENST00000423401	FABP5P1	4	1.80486	6.18051
chr13	-	98243745	98536661	ENST00000357329	DOCK9	4	1.11095	2.12889
chr13	-	98243745	98536661	ENST00000376455	DOCK9	4	1.11095	2.12889
chr13	-	99512437	99630338	ENST00000442173	DOCK9	4	1.11095	2.12889
chr13	-	99461565	99667973	ENST00000448493	DOCK9	4	1.11095	2.12889
chr13	-	99445741	99630244	ENST00000376460	DOCK9	4	1.11095	2.12889
chr13	-	99446880	99738660	ENST00000339416	DOCK9	4	1.11095	2.12889
chr13	-	98243745	98428164	ENST00000400235	DOCK9	4	1.11095	2.12889
chr13	-	98244881	98536661	ENST00000376453	DOCK9	4	1.11095	2.12889
chr13	-	21353014	21476949	ENST00000255305	XPO4	4	1.68764	2.01276
chr13	-	21351469	21476913	ENST00000400602	XPO4	4	1.68764	2.01276
chr13	-	75884171	75915667	ENST00000413735	TBC1D4	4	0.962134	3.44735
chr13	-	75886918	75900386	ENST00000488955	TBC1D4	4	0.962134	3.44735
chr13	-	75858809	76056250	ENST00000431480	TBC1D4	4	0.962134	3.44735
chr13	-	75869001	75876957	ENST00000478591	TBC1D4	4	0.962134	3.44735
chr13	-	41303510	41326543	ENST00000461675	MRPS31	4	1.77697	2.24871
chr13	-	41303440	41345309	ENST00000323563	MRPS31	4	1.77697	2.24871
chr13	-	24304328	24463558	ENST00000382172	MIPEP	4	1.15992	2.69381
chr13	-	46721041	46727400	ENST00000469227	LCP1	4	1.09998	2.65641
chr13	-	46700061	46756459	ENST00000323076	LCP1	4	1.09998	2.65641
chr13	-	46722487	46727378	ENST00000494531	LCP1	4	1.09998	2.65641
chr13	-	46700055	46785483	ENST00000398576	LCP1	4	1.09998	2.65641
chr13	-	46726916	46742654	ENST00000416500	LCP1	4	1.09998	2.65641
chr12	+	125478246	125515777	ENST00000341446	BRI3BP	4	1.47582	3.3854
chr12	+	70172747	70210897	ENST00000553099	RAB3IP	4	1.95502	2.24183
chr12	+	70133180	70209503	ENST00000362025	RAB3IP	4	1.95502	2.24183
chr12	+	70133188	70209503	ENST00000552199	RAB3IP	4	1.95502	2.24183
chr12	+	70172730	70210961	ENST00000551641	RAB3IP	4	1.95502	2.24183
chr12	+	70133170	70216984	ENST00000550536	RAB3IP	4	1.95502	2.24183
chr12	+	70205825	70211157	ENST00000481897	RAB3IP	4	1.95502	2.24183
chr12	+	70132461	70211157	ENST00000247833	RAB3IP	4	1.95502	2.24183
chr12	+	70132642	70190427	ENST00000378815	RAB3IP	4	1.95502	2.24183
chr12	+	13215690	13234246	ENST00000541950	KIAA1467	4	1.78261	2.34249
chr12	+	13197315	13236383	ENST00000416494	KIAA1467	4	1.78261	2.34249
chr12	+	13197218	13236383	ENST00000197268	KIAA1467	4	1.78261	2.34249
chr12	+	3069083	3149837	ENST00000397122	TEAD4	4	1.4273	2.41005
chr12	+	3068962	3127754	ENST00000543035	TEAD4	4	1.4273	2.41005
chr12	+	3068580	3149839	ENST00000359864	TEAD4	4	1.4273	2.41005
chr12	+	3068496	3149831	ENST00000358409	TEAD4	4	1.4273	2.41005
chr12	+	3068573	3104149	ENST00000536826	TEAD4	4	1.4273	2.41005
chr12	+	3069110	3129925	ENST00000443986	TEAD4	4	1.4273	2.41005
chr12	+	132632202	132636162	ENST00000535343	NOC4L	4	1.33486	2.44112
chr12	+	132629309	132633449	ENST00000541954	NOC4L	4	1.33486	2.44112
chr12	+	124089420	124102700	ENST00000539934	DDX55	4	1.78231	2.54579
chr12	+	124086646	124105488	ENST00000238146	DDX55	4	1.78231	2.54579
chr12	+	124086677	124101150	ENST00000354291	DDX55	4	1.78231	2.54579
chr12	+	124086672	124102417	ENST00000544738	DDX55	4	1.78231	2.54579
chr12	+	124086624	124104263	ENST00000542286	DDX55	4	1.78231	2.54579
chr12	+	124086675	124104691	ENST00000538744	DDX55	4	1.78231	2.54579
chr12	+	124086690	124094617	ENST00000536079	DDX55	4	1.78231	2.54579
chr12	+	50794682	50873787	ENST00000398473	LARP4	4	1.26334	2.04659
chr12	+	50794768	50871280	ENST00000347328	LARP4	4	1.26334	2.04659
chr12	+	50794640	50871300	ENST00000429001	LARP4	4	1.26334	2.04659
chr12	+	96258857	96260229	ENST00000549580	SNRPF	4	1.45466	2.63324
chr12	+	110906169	110928190	ENST00000377673	FAM216A	4	1.73505	3.42165
chr12	+	88429223	88443937	ENST00000356891	C12orf29	4	1.64107	2.89794
chr12	+	88429313	88443002	ENST00000552121	C12orf29	4	1.64107	2.89794
chr12	+	105380117	105388498	ENST00000280749	C12orf45	4	1.16492	2.28969
chr12	+	54955228	54973023	ENST00000394277	PDE1B	4	0.926214	3.85354
chr12	+	79258449	79845786	ENST00000261205	SYT1	4	1.54008	3.89569
chr12	+	79357815	79679574	ENST00000547046	SYT1	4	1.54008	3.89569
chr12	+	79440098	79689919	ENST00000446242	SYT1	4	1.54008	3.89569
chr12	+	79371565	79679618	ENST00000551304	SYT1	4	1.54008	3.89569
chr12	+	79685579	79747322	ENST00000549559	SYT1	4	1.54008	3.89569
chr12	+	79439411	79844074	ENST00000552744	SYT1	4	1.54008	3.89569
chr12	+	4382938	4414516	ENST00000261254	CCND2	4	0.723359	39.7587
chr12	+	117176143	117290746	ENST00000547718	RNFT2	4	1.81522	2.57901
chr12	+	117273802	117290750	ENST00000551251	RNFT2	4	1.81522	2.57901
chr12	+	117176096	117291434	ENST00000392549	RNFT2	4	1.81522	2.57901
chr12	+	117176116	117290750	ENST00000319176	RNFT2	4	1.81522	2.57901
chr12	+	117176096	117291436	ENST00000407967	RNFT2	4	1.81522	2.57901
chr12	-	112467354	112546600	ENST00000549711	NAA25	4	1.56978	2.33126
chr12	-	112465592	112546589	ENST00000552527	NAA25	4	1.56978	2.33126
chr12	-	112516486	112546547	ENST00000547133	NAA25	4	1.56978	2.33126
chr12	-	112464500	112546826	ENST00000261745	NAA25	4	1.56978	2.33126
chr12	-	112477074	112546583	ENST00000551858	NAA25	4	1.56978	2.33126
chr12	-	110171971	110211313	ENST00000541723	FAM222A-AS1	4	0.974976	7.94407
chr12	-	85285841	85307394	ENST00000551010	SLC6A15	4	1.0266	5.24098
chr12	-	85253492	85267109	ENST00000309283	SLC6A15	4	1.0266	5.24098
chr12	-	85266866	85306604	ENST00000551388	SLC6A15	4	1.0266	5.24098
chr12	-	85264341	85268307	ENST00000551818	SLC6A15	4	1.0266	5.24098
chr12	-	85266908	85306572	ENST00000551612	SLC6A15	4	1.0266	5.24098
chr12	-	85254102	85306655	ENST00000266682	SLC6A15	4	1.0266	5.24098
chr12	-	85255373	85306580	ENST00000552192	SLC6A15	4	1.0266	5.24098
chr12	-	85285612	85305803	ENST00000549540	SLC6A15	4	1.0266	5.24098
chr12	-	49073544	49076021	ENST00000550870	KANSL2	4	1.68696	2.00438
chr12	-	49047672	49075941	ENST00000553086	KANSL2	4	1.68696	2.00438
chr12	-	27058118	27059417	ENST00000538016	ASUN	4	1.199	2.19938
chr12	-	27066979	27077364	ENST00000536232	ASUN	4	1.199	2.19938
chr12	-	27058118	27090905	ENST00000539625	ASUN	4	1.199	2.19938
chr12	-	27066953	27072002	ENST00000542392	ASUN	4	1.199	2.19938
chr12	-	27078694	27091237	ENST00000544548	ASUN	4	1.199	2.19938
chr12	-	27058114	27070667	ENST00000538155	ASUN	4	1.199	2.19938
chr12	-	27058114	27091254	ENST00000261191	ASUN	4	1.199	2.19938
chr12	-	27078694	27090905	ENST00000538727	ASUN	4	1.199	2.19938
chr12	-	102467967	102470778	ENST00000546385	NUP37	4	1.78668	2.07903
chr12	-	102468023	102479633	ENST00000547269	NUP37	4	1.78668	2.07903
chr12	-	102470771	102513869	ENST00000551200	NUP37	4	1.78668	2.07903
chr12	-	102467967	102513902	ENST00000552283	NUP37	4	1.78668	2.07903
chr12	-	102468214	102513898	ENST00000551744	NUP37	4	1.78668	2.07903
chr12	-	109527842	109531274	ENST00000536242	ALKBH2	4	1.37824	2.36988
chr12	-	109526002	109531264	ENST00000429722	ALKBH2	4	1.37824	2.36988
chr12	-	109527930	109531277	ENST00000536358	ALKBH2	4	1.37824	2.36988
chr12	-	109526027	109530594	ENST00000440112	ALKBH2	4	1.37824	2.36988
chr12	-	109527425	109530557	ENST00000543444	ALKBH2	4	1.37824	2.36988
chr12	-	109525996	109531277	ENST00000343075	ALKBH2	4	1.37824	2.36988
chr11	+	34127164	34168121	ENST00000531159	NAT10	4	1.23993	2.36907
chr11	+	34129756	34168455	ENST00000527971	NAT10	4	1.23993	2.36907
chr11	+	34127149	34168457	ENST00000257829	NAT10	4	1.23993	2.36907
chr11	+	34127586	34135327	ENST00000529523	NAT10	4	1.23993	2.36907
chr11	+	3819132	3847580	ENST00000396993	PGAP2	4	1.20861	2.32141
chr11	+	3818954	3847601	ENST00000528216	PGAP2	4	1.20861	2.32141
chr11	+	3819132	3847580	ENST00000396991	PGAP2	4	1.20861	2.32141
chr11	+	3819132	3847551	ENST00000492246	PGAP2	4	1.20861	2.32141
chr11	+	3819142	3847547	ENST00000477358	PGAP2	4	1.20861	2.32141
chr11	+	3819143	3847564	ENST00000532523	PGAP2	4	1.20861	2.32141
chr11	+	108535752	108811657	ENST00000322536	DDX10	4	1.88242	4.0958
chr11	+	108535849	108792970	ENST00000526794	DDX10	4	1.88242	4.0958
chr11	+	108709083	108712203	ENST00000533198	DDX10	4	1.88242	4.0958
chr11	+	108800246	108811652	ENST00000534221	DDX10	4	1.88242	4.0958
chr11	+	108738975	108811535	ENST00000524979	DDX10	4	1.88242	4.0958
chr11	+	35965531	36251817	ENST00000528989	LDLRAD3	4	1.5768	2.99981
chr11	+	126139096	126145762	ENST00000532101	FOXRED1	4	1.87219	2.25439
chr11	+	126139030	126148026	ENST00000534011	FOXRED1	4	1.87219	2.25439
chr11	+	126139066	126147735	ENST00000442061	FOXRED1	4	1.87219	2.25439
chr11	+	126139066	126147735	ENST00000525770	FOXRED1	4	1.87219	2.25439
chr11	+	126139028	126148019	ENST00000263578	FOXRED1	4	1.87219	2.25439
chr11	+	126140840	126148021	ENST00000534315	FOXRED1	4	1.87219	2.25439
chr11	+	126139104	126147826	ENST00000532125	FOXRED1	4	1.87219	2.25439
chr11	+	20409262	20530254	ENST00000437750	PRMT3	4	1.66827	2.80303
chr11	+	20409076	20530799	ENST00000331079	PRMT3	4	1.66827	2.80303
chr11	+	20409186	20419208	ENST00000525188	PRMT3	4	1.66827	2.80303
chr11	+	20409104	20530840	ENST00000330796	PRMT3	4	1.66827	2.80303
chr11	+	103152886	103158473	ENST00000525306	DYNC2H1	4	1.33186	3.71804
chr11	+	102980304	103349981	ENST00000398093	DYNC2H1	4	1.33186	3.71804
chr11	+	103153746	103350353	ENST00000528670	DYNC2H1	4	1.33186	3.71804
chr11	+	103228971	103350073	ENST00000533197	DYNC2H1	4	1.33186	3.71804
chr11	+	102980160	103350591	ENST00000375735	DYNC2H1	4	1.33186	3.71804
chr11	+	103075640	103086620	ENST00000533027	DYNC2H1	4	1.33186	3.71804
chr11	+	102980251	103350149	ENST00000334267	DYNC2H1	4	1.33186	3.71804
chr11	+	60609544	60618554	ENST00000227520	CCDC86	4	1.57592	2.75947
chr11	+	60609618	60618519	ENST00000535217	CCDC86	4	1.57592	2.75947
chr11	+	60614946	60618019	ENST00000545580	CCDC86	4	1.57592	2.75947
chr11	+	60366174	60375129	ENST00000339492	CCDC86	4	1.57592	2.75947
chr11	+	75111435	75111582	ENST00000384214	SNORD15A	4	1.37065	2.38377
chr11	-	62609091	62609281	ENST00000410396	RNU2-2P	4	1.96642	2.38984
[truncated: 5,617 more rows]
