# Supplementary material for: Reconstruction of gene regulatory networks reveals chromatin remodelers and key transcription factors in tumorigenesis
Source: Genome Med. 2016 May 19;8:57. doi: 10.1186/s13073-016-0310-3 (PMC4872343; doi:10.1186/s13073-016-0310-3)
Supplement: Additional file 12. — MYC target genes as determined by the analysis of publically available ChIP-seq profiles and defined by the association of the MACS peaks (p value threshold = −30) with the TSS of genes using a 10-kb distance as an association criterion. (XLS 199 kb) [file 13073_2016_310_MOESM12_ESM.xls]

## Sheet: Sheet1
chr	probesetid	ENST	TSS	TES	co-expression path	ass_genename	MACS_peak	summit_peak	pvalue	source	HGNC ID
chrX	8170971	ENST00000426673	153995656	154003548	4	DKC1	MACS_peak_31130	153991855	492.73	SRR765746_GSM1088663	2890
chrX	8170971	ENST00000437719	153993202	153996633	4	DKC1	MACS_peak_31130	153991855	492.73	SRR765746_GSM1088663	2890
chrX	8170971	ENST00000452771	153993200	153997485	4	DKC1	MACS_peak_31130	153991855	492.73	SRR765746_GSM1088663	2890
chrX	8170971	ENST00000473552	153991188	153994830	4	DKC1	MACS_peak_31130	153991855	492.73	SRR765746_GSM1088663	2890
chrX	8170971	ENST00000412124	153995291	154004535	4	DKC1	MACS_peak_31130	153991855	492.73	SRR765746_GSM1088663	2890
chrX	8170971	ENST00000475966	153996818	154004536	4	DKC1	MACS_peak_31130	153991855	492.73	SRR765746_GSM1088663	2890
chr12	7955361	ENST00000398473	50794682	50873787	4	LARP4	MACS_peak_6898	50794658	342.57	SRR765746_GSM1088663	24320
chr12	7955361	ENST00000347328	50794768	50871280	4	LARP4	MACS_peak_6898	50794658	342.57	SRR765746_GSM1088663	24320
chr12	7955361	ENST00000429001	50794640	50871300	4	LARP4	MACS_peak_6898	50794658	342.57	SRR765746_GSM1088663	24320
chr12	7956949	ENST00000378905	69080786	69136463	1	NUP107	MACS_peak_7226	69080717	412.85	SRR765746_GSM1088663	29914
chr12	7956949	ENST00000535718	69080786	69136468	1	NUP107	MACS_peak_7226	69080717	412.85	SRR765746_GSM1088663	29914
chr12	7956949	ENST00000539373	69084451	69085949	1	NUP107	MACS_peak_7226	69080717	412.85	SRR765746_GSM1088663	29914
chr12	7956949	ENST00000535333	69080772	69094594	1	NUP107	MACS_peak_7226	69080717	412.85	SRR765746_GSM1088663	29914
chr12	7956949	ENST00000537598	69080780	69103045	1	NUP107	MACS_peak_7226	69080717	412.85	SRR765746_GSM1088663	29914
chr12	7956949	ENST00000229179	69080514	69136785	1	NUP107	MACS_peak_7226	69080717	412.85	SRR765746_GSM1088663	29914
chr12	7963721	ENST00000430117	54121223	54104903	7	CALCOCO1	MACS_peak_7003	54121423	852.15	SRR765746_GSM1088663	29306
chr12	7963721	ENST00000548263	54121212	54104943	7	CALCOCO1	MACS_peak_7003	54121423	852.15	SRR765746_GSM1088663	29306
chr12	7963721	ENST00000550804	54121224	54105574	7	CALCOCO1	MACS_peak_7003	54121423	852.15	SRR765746_GSM1088663	29306
chr12	7963721	ENST00000549935	54121236	54106954	7	CALCOCO1	MACS_peak_7003	54121423	852.15	SRR765746_GSM1088663	29306
chr12	7963721	ENST00000262059	54121529	54104903	7	CALCOCO1	MACS_peak_7003	54121423	852.15	SRR765746_GSM1088663	29306
chr12	7958666	ENST00000377673	110906169	110928190	4	FAM216A	MACS_peak_7630	110907111	787.98	SRR765746_GSM1088663	30180
chr12	7963911	ENST00000549117	56123491	56119266	5	CD63	MACS_peak_7041	56122926	350.81	SRR765746_GSM1088663	1692
chr12	7963911	ENST00000552692	56122266	56119254	5	CD63	MACS_peak_7041	56122926	350.81	SRR765746_GSM1088663	1692
chr12	7963911	ENST00000257857	56123004	56119271	5	CD63	MACS_peak_7041	56122926	350.81	SRR765746_GSM1088663	1692
chr12	7963911	ENST00000546939	56121684	56119254	5	CD63	MACS_peak_7041	56122926	350.81	SRR765746_GSM1088663	1692
chr11	7942592	ENST00000384214	75111435	75111582	4	SNORD15A	MACS_peak_5862	75110495	404.23	SRR765746_GSM1088663	10114
chr11	7947991	ENST00000378460	47870019	47799639	4	NUP160	MACS_peak_5378	47879607	305.88	SRR765746_GSM1088663	18017
chr11	7938890	ENST00000437750	20409262	20530254	4	PRMT3	MACS_peak_5061	20409230	328.04	SRR765746_GSM1088663	30163
chr11	7938890	ENST00000331079	20409076	20530799	4	PRMT3	MACS_peak_5061	20409230	328.04	SRR765746_GSM1088663	30163
chr11	7938890	ENST00000525188	20409186	20419208	4	PRMT3	MACS_peak_5061	20409230	328.04	SRR765746_GSM1088663	30163
chr11	7938890	ENST00000330796	20409104	20530840	4	PRMT3	MACS_peak_5061	20409230	328.04	SRR765746_GSM1088663	30163
chr11	7939265	ENST00000529523	34127586	34135327	4	NAT10	MACS_peak_5201	34127149	541	SRR765746_GSM1088663	29830
chr11	7939265	ENST00000257829	34127149	34168457	4	NAT10	MACS_peak_5201	34127149	541	SRR765746_GSM1088663	29830
chr11	7939265	ENST00000527971	34129756	34168455	4	NAT10	MACS_peak_5201	34127149	541	SRR765746_GSM1088663	29830
chr11	7939265	ENST00000531159	34127164	34168121	4	NAT10	MACS_peak_5201	34127149	541	SRR765746_GSM1088663	29830
chr11	7941761	ENST00000533360	66824331	66837988	5	RHOD	MACS_peak_5678	66822590	497.78	SRR765746_GSM1088663	670
chr11	7948476	ENST00000541371	60674041	60666013	4	PRPF19	MACS_peak_5452	60681348	356.51	SRR765746_GSM1088663	17896
chr11	7948476	ENST00000546152	60674013	60668971	4	PRPF19	MACS_peak_5452	60681348	356.51	SRR765746_GSM1088663	17896
chr11	7948476	ENST00000227524	60674060	60658202	4	PRPF19	MACS_peak_5452	60681348	356.51	SRR765746_GSM1088663	17896
chr11	7940349	ENST00000227520	60609544	60618554	4	CCDC86	MACS_peak_5450	60609534	454.37	SRR765746_GSM1088663	28359
chr11	7940349	ENST00000535217	60609618	60618519	4	CCDC86	MACS_peak_5450	60609534	454.37	SRR765746_GSM1088663	28359
chr11	7940349	ENST00000545580	60614946	60618019	4	CCDC86	MACS_peak_5450	60609534	454.37	SRR765746_GSM1088663	28359
chr11	7948881	ENST00000538277	62607056	62603251	4	WDR74	MACS_peak_5523	62609135	345.35	SRR765746_GSM1088663	25529
chr11	7948881	ENST00000540620	62607049	62602369	4	WDR74	MACS_peak_5523	62609135	345.35	SRR765746_GSM1088663	25529
chr11	7948881	ENST00000545112	62607030	62602961	4	WDR74	MACS_peak_5523	62609135	345.35	SRR765746_GSM1088663	25529
chr11	7948881	ENST00000453708	62607053	62603077	4	WDR74	MACS_peak_5523	62609135	345.35	SRR765746_GSM1088663	25529
chr11	7948881	ENST00000529106	62607628	62600384	4	WDR74	MACS_peak_5523	62609135	345.35	SRR765746_GSM1088663	25529
chr11	7948881	ENST00000525239	62609281	62600384	4	WDR74	MACS_peak_5523	62609135	345.35	SRR765746_GSM1088663	25529
chr11	7948881	ENST00000525752	62607852	62600424	4	WDR74	MACS_peak_5523	62609135	345.35	SRR765746_GSM1088663	25529
chr11	7948881	ENST00000541930	62607068	62601859	4	WDR74	MACS_peak_5523	62609135	345.35	SRR765746_GSM1088663	25529
chr11	7948881	ENST00000542347	62607054	62601287	4	WDR74	MACS_peak_5523	62609135	345.35	SRR765746_GSM1088663	25529
chr11	7948881	ENST00000311713	62607053	62600383	4	WDR74	MACS_peak_5523	62609135	345.35	SRR765746_GSM1088663	25529
chr11	7948894	ENST00000410396	62609281	62609091	4	RNU2-2P	MACS_peak_5523	62609135	345.35	SRR765746_GSM1088663	10152
chr11	7948881	ENST00000278856	62607133	62600384	4	WDR74	MACS_peak_5523	62609135	345.35	SRR765746_GSM1088663	25529
chr11	7948900	ENST00000384693	62621204	62621135	1	SNORD30	MACS_peak_5524	62623617	324.49	SRR765746_GSM1088663	0
chr11	7948896	ENST00000539303	62622646	62621045	1	SNHG1	MACS_peak_5524	62623617	324.49	SRR765746_GSM1088663	32688
chr11	7948896	ENST00000545920	62621814	62620544	1	SNHG1	MACS_peak_5524	62623617	324.49	SRR765746_GSM1088663	32688
chr11	7948896	ENST00000538654	62623357	62619461	1	SNHG1	MACS_peak_5524	62623617	324.49	SRR765746_GSM1088663	32688
chr11	7948908	ENST00000384147	62622838	62622764	1	SNHG1	MACS_peak_5524	62623617	324.49	SRR765746_GSM1088663	32688
chr11	7948896	ENST00000364799	62620867	62620797	1	SNHG1	MACS_peak_5524	62623617	324.49	SRR765746_GSM1088663	32688
chr11	7948906	ENST00000363981	62622555	62622483	1	SNORD27	MACS_peak_5524	62623617	324.49	SRR765746_GSM1088663	0
chr11	7948896	ENST00000544550	62622960	62620304	1	SNHG1	MACS_peak_5524	62623617	324.49	SRR765746_GSM1088663	32688
chr11	7948896	ENST00000537024	62622951	62621019	1	SNHG1	MACS_peak_5524	62623617	324.49	SRR765746_GSM1088663	32688
chr11	7948904	ENST00000544983	62623230	62622154	1	SNHG1	MACS_peak_5524	62623617	324.49	SRR765746_GSM1088663	32688
chr11	7948896	ENST00000535689	62622960	62620826	1	SNHG1	MACS_peak_5524	62623617	324.49	SRR765746_GSM1088663	32688
chr11	7948896	ENST00000540865	62622960	62620545	1	SNHG1	MACS_peak_5524	62623617	324.49	SRR765746_GSM1088663	32688
chr11	7948896	ENST00000383926	62621440	62621376	1	SNHG1	MACS_peak_5524	62623617	324.49	SRR765746_GSM1088663	32688
chr11	7948904	ENST00000384706	62622167	62622093	1	SNHG1	MACS_peak_5524	62623617	324.49	SRR765746_GSM1088663	32688
chr11	7948896	ENST00000384756	62620507	62620382	1	SNHG1	MACS_peak_5524	62623617	324.49	SRR765746_GSM1088663	32688
chr11	7948910	ENST00000365607	62623104	62623036	1	SNORD25	MACS_peak_5524	62623617	324.49	SRR765746_GSM1088663	#N/A
chr11	7948904	ENST00000545308	62622960	62621914	1	SNHG1	MACS_peak_5524	62623617	324.49	SRR765746_GSM1088663	32688
chr11	7948904	ENST00000540904	62622960	62622152	1	SNHG1	MACS_peak_5524	62623617	324.49	SRR765746_GSM1088663	32688
chr10	7933982	ENST00000432941	70092684	70044838	5	PBLD	MACS_peak_4025	70091574	319.09	SRR765746_GSM1088663	23301
chr10	7933982	ENST00000495025	70092806	70044838	5	PBLD	MACS_peak_4025	70091574	319.09	SRR765746_GSM1088663	23301
chr10	7933982	ENST00000358769	70092684	70042417	5	PBLD	MACS_peak_4025	70091574	319.09	SRR765746_GSM1088663	23301
chr10	7927173	ENST00000361807	44101855	44113351	4	ZNF485	MACS_peak_3844	44101885	303.19	SRR765746_GSM1088663	23440
chr10	7927173	ENST00000430885	44101867	44111843	4	ZNF485	MACS_peak_3844	44101885	303.19	SRR765746_GSM1088663	23440
chr10	7927173	ENST00000374435	44101874	44113351	4	ZNF485	MACS_peak_3844	44101885	303.19	SRR765746_GSM1088663	23440
chr10	7927173	ENST00000374437	44101855	44113035	4	ZNF485	MACS_peak_3844	44101885	303.19	SRR765746_GSM1088663	23440
chr10	7930008	ENST00000370007	103912172	103923627	4	NOLC1	MACS_peak_4484	103912508	751.08	SRR765746_GSM1088663	15608
chr10	7930008	ENST00000405356	103911933	103923627	4	NOLC1	MACS_peak_4484	103912508	751.08	SRR765746_GSM1088663	15608
chr10	7926708	ENST00000524413	25305587	25315593	4	THNSL1	MACS_peak_3649	25305840	411.22	SRR765746_GSM1088663	26160
chr10	7926708	ENST00000376356	25305587	25315593	4	THNSL1	MACS_peak_3649	25305840	411.22	SRR765746_GSM1088663	26160
chr10	7927981	ENST00000422378	70940044	70960109	4	SUPV3L1	MACS_peak_4040	70939663	781.42	SRR765746_GSM1088663	11471
chr10	7929768	ENST00000370472	101492153	101514307	4	CUTC	MACS_peak_4435	101492059	304.71	SRR765746_GSM1088663	24271
chr10	7929768	ENST00000370476	101491977	101515891	4	CUTC	MACS_peak_4435	101492059	304.71	SRR765746_GSM1088663	24271
chr10	7935146	ENST00000543788	96112733	96075004	1	NOC3L	MACS_peak_4377	96122712	338.08	SRR765746_GSM1088663	24034
chr17	8011293	ENST00000574426	2615089	2594903	4	CLUH	MACS_peak_11705	2614628	341.2	SRR765746_GSM1088663	29094
chr17	8011293	ENST00000576885	2615086	2605219	4	CLUH	MACS_peak_11705	2614628	341.2	SRR765746_GSM1088663	29094
chr17	8011293	ENST00000435359	2614927	2592680	4	CLUH	MACS_peak_11705	2614628	341.2	SRR765746_GSM1088663	29094
chr17	8011293	ENST00000538975	2607844	2592680	4	CLUH	MACS_peak_11705	2614628	341.2	SRR765746_GSM1088663	29094
chr17	8011293	ENST00000575014	2607665	2592683	4	CLUH	MACS_peak_11705	2614628	341.2	SRR765746_GSM1088663	29094
chr17	8011293	ENST00000576309	2614492	2606700	4	CLUH	MACS_peak_11705	2614628	341.2	SRR765746_GSM1088663	29094
chr17	8011293	ENST00000570628	2615314	2592680	4	CLUH	MACS_peak_11705	2614628	341.2	SRR765746_GSM1088663	29094
chr17	8011293	ENST00000572129	2604772	2601842	4	CLUH	MACS_peak_11705	2614628	341.2	SRR765746_GSM1088663	29094
chr17	8009568	ENST00000269346	72209653	72258155	4	TTYH2	MACS_peak_12730	72199908	342.02	SRR765746_GSM1088663	13877
chr17	8017143	ENST00000470557	57778786	57774673	4	PTRH2	MACS_peak_12509	57784737	391.03	SRR765746_GSM1088663	24265
chr17	8017143	ENST00000393038	57784959	57774667	4	PTRH2	MACS_peak_12509	57784737	391.03	SRR765746_GSM1088663	24265
chr17	8017143	ENST00000537860	57784790	57774669	4	PTRH2	MACS_peak_12509	57784737	391.03	SRR765746_GSM1088663	24265
chr17	8017143	ENST00000409433	57784987	57774669	4	PTRH2	MACS_peak_12509	57784737	391.03	SRR765746_GSM1088663	24265
chr17	8011713	ENST00000293778	4643114	4636821	2	CXCL16	MACS_peak_11741	4635114	513.92	SRR765746_GSM1088663	16642
chr17	8011713	ENST00000575168	4641834	4637878	2	CXCL16	MACS_peak_11741	4635114	513.92	SRR765746_GSM1088663	16642
chr17	8011861	ENST00000433302	5372236	5346809	4	DHX33	MACS_peak_11757	5372264	517.27	SRR765746_GSM1088663	16718
chr17	8011861	ENST00000574023	5372149	5347418	4	DHX33	MACS_peak_11757	5372264	517.27	SRR765746_GSM1088663	16718
chr17	8011861	ENST00000225296	5372380	5344232	4	DHX33	MACS_peak_11757	5372264	517.27	SRR765746_GSM1088663	16718
chr17	8011861	ENST00000575153	5364683	5346809	4	DHX33	MACS_peak_11757	5372264	517.27	SRR765746_GSM1088663	16718
chr17	8011861	ENST00000572490	5372068	5346813	4	DHX33	MACS_peak_11757	5372264	517.27	SRR765746_GSM1088663	16718
chr17	8007446	ENST00000536969	41158805	41165061	3	IFI35	MACS_peak_12243	41150308	438.71	SRR765746_GSM1088663	5399
chr17	8007446	ENST00000246911	41158802	41165599	3	IFI35	MACS_peak_12243	41150308	438.71	SRR765746_GSM1088663	5399
chr17	8011245	ENST00000575049	2234260	2227985	4	TSR1	MACS_peak_11695	2239739	376.66	SRR765746_GSM1088663	25542
chr17	8011245	ENST00000576112	2239751	2236684	4	TSR1	MACS_peak_11695	2239739	376.66	SRR765746_GSM1088663	25542
chr17	8011245	ENST00000301364	2240801	2225797	4	TSR1	MACS_peak_11695	2239739	376.66	SRR765746_GSM1088663	25542
chr17	8011245	ENST00000571806	2239951	2238079	4	TSR1	MACS_peak_11695	2239739	376.66	SRR765746_GSM1088663	25542
chr17	8011245	ENST00000576202	2239737	2238859	4	TSR1	MACS_peak_11695	2239739	376.66	SRR765746_GSM1088663	25542
chr17	8004804	ENST00000545834	8152604	8172748	4	PFAS	MACS_peak_11834	8152642	431.71	SRR765746_GSM1088663	8863
chr17	8004804	ENST00000314666	8152604	8173803	4	PFAS	MACS_peak_11834	8152642	431.71	SRR765746_GSM1088663	8863
chr17	8018352	ENST00000442286	73285471	73269074	1	SLC25A19	MACS_peak_12756	73285698	356.58	SRR765746_GSM1088663	14409
chr17	8018352	ENST00000320362	73285514	73269074	1	SLC25A19	MACS_peak_12756	73285698	356.58	SRR765746_GSM1088663	14409
chr17	8018352	ENST00000416858	73285471	73269073	1	SLC25A19	MACS_peak_12756	73285698	356.58	SRR765746_GSM1088663	14409
chr17	8015511	ENST00000586522	40264731	40255231	2	DHX58	MACS_peak_12212	40273423	335.19	SRR765746_GSM1088663	29517
chr17	8015511	ENST00000430773	40264481	40262834	2	DHX58	MACS_peak_12212	40273423	335.19	SRR765746_GSM1088663	29517
chr17	8015526	ENST00000567939	40277310	40269370	4	KAT2A	MACS_peak_12212	40273423	335.19	SRR765746_GSM1088663	4201
chr17	8015511	ENST00000413196	40264504	40259711	2	DHX58	MACS_peak_12212	40273423	335.19	SRR765746_GSM1088663	29517
chr17	8015526	ENST00000564173	40277610	40269360	4	KAT2A	MACS_peak_12212	40273423	335.19	SRR765746_GSM1088663	4201
chr17	8015511	ENST00000565015	40268715	40267068	2	DHX58	MACS_peak_12212	40273423	335.19	SRR765746_GSM1088663	29517
chr17	8015526	ENST00000225916	40273376	40265126	4	KAT2A	MACS_peak_12212	40273423	335.19	SRR765746_GSM1088663	4201
chr17	8015511	ENST00000251642	40264751	40253422	2	DHX58	MACS_peak_12212	40273423	335.19	SRR765746_GSM1088663	29517
chr17	8015526	ENST00000465682	40273076	40265136	4	KAT2A	MACS_peak_12212	40273423	335.19	SRR765746_GSM1088663	4201
chr17	8006690	ENST00000225402	35306175	35414171	4	AATF	MACS_peak_12109	35306544	308.01	SRR765746_GSM1088663	19235
chr17	8014454	ENST00000268852	34890754	34851599	1	MYO19	MACS_peak_12104	34890835	410.24	SRR765746_GSM1088663	26234
chr17	8014454	ENST00000431794	34890815	34851477	1	MYO19	MACS_peak_12104	34890835	410.24	SRR765746_GSM1088663	26234
chr16	7996341	ENST00000566776	66914510	66918914	4	PDP2	MACS_peak_11162	66907189	303.23	SRR765746_GSM1088663	30263
chr16	7996211	ENST00000318129	58426298	58440048	1	GINS3	MACS_peak_11087	58426825	361.5	SRR765746_GSM1088663	25851
chr16	7996211	ENST00000426538	58426298	58439385	1	GINS3	MACS_peak_11087	58426825	361.5	SRR765746_GSM1088663	25851
chr16	7996211	ENST00000328514	58426298	58439940	1	GINS3	MACS_peak_11087	58426825	361.5	SRR765746_GSM1088663	25851
chr16	7996725	ENST00000432752	68057195	68113218	4	DUS2	MACS_peak_11208	68057158	423.3	SRR765746_GSM1088663	26014
chr16	7996725	ENST00000566306	68050054	68090304	4	DUS2	MACS_peak_11208	68057158	423.3	SRR765746_GSM1088663	26014
chr16	7996725	ENST00000568099	68057168	68090279	4	DUS2	MACS_peak_11208	68057158	423.3	SRR765746_GSM1088663	26014
chr16	7996725	ENST00000567100	68057187	68087538	4	DUS2	MACS_peak_11208	68057158	423.3	SRR765746_GSM1088663	26014
chr16	7993458	ENST00000452191	15596123	15681931	7	C16orf45	MACS_peak_10682	15596315	389.15	SRR765746_GSM1088663	19213
chr16	8000884	ENST00000565758	30441313	30435355	4	DCTPP1	MACS_peak_10851	30441602	322.38	SRR765746_GSM1088663	28777
chr16	8000884	ENST00000568434	30440610	30435235	4	DCTPP1	MACS_peak_10851	30441602	322.38	SRR765746_GSM1088663	28777
chr16	8000884	ENST00000568973	30441121	30435300	4	DCTPP1	MACS_peak_10851	30441602	322.38	SRR765746_GSM1088663	28777
chr16	8000884	ENST00000319285	30441396	30434940	4	DCTPP1	MACS_peak_10851	30441602	322.38	SRR765746_GSM1088663	28777
chr16	8000884	ENST00000567983	30441351	30435019	4	DCTPP1	MACS_peak_10851	30441602	322.38	SRR765746_GSM1088663	28777
chr16	7992460	ENST00000566435	2069546	2070756	4	NPW	MACS_peak_10503	2060003	376.21	SRR765746_GSM1088663	30509
chr16	7992460	ENST00000329610	2069521	2070755	4	NPW	MACS_peak_10503	2060003	376.21	SRR765746_GSM1088663	30509
chr16	8002312	ENST00000561677	69786156	69782651	4	NOB1	MACS_peak_11258	69788804	522.74	SRR765746_GSM1088663	29540
chr16	8002312	ENST00000563055	69788695	69782956	4	NOB1	MACS_peak_11258	69788804	522.74	SRR765746_GSM1088663	29540
chr16	8002312	ENST00000564620	69788817	69778806	4	NOB1	MACS_peak_11258	69788804	522.74	SRR765746_GSM1088663	29540
chr16	8002312	ENST00000569871	69788827	69776479	4	NOB1	MACS_peak_11258	69788804	522.74	SRR765746_GSM1088663	29540
chr16	8002312	ENST00000268802	69788843	69775770	4	NOB1	MACS_peak_11258	69788804	522.74	SRR765746_GSM1088663	29540
chr16	7996934	ENST00000254941	69373700	69377007	4	NIP7	MACS_peak_11244	69373635	391.73	SRR765746_GSM1088663	24328
chr16	7996934	ENST00000563364	69373830	69375213	4	NIP7	MACS_peak_11244	69373635	391.73	SRR765746_GSM1088663	24328
chr16	7996934	ENST00000565034	69373733	69375338	4	NIP7	MACS_peak_11244	69373635	391.73	SRR765746_GSM1088663	24328
chr16	7996934	ENST00000254940	69373333	69377014	4	NIP7	MACS_peak_11244	69373635	391.73	SRR765746_GSM1088663	24328
chr16	7996934	ENST00000567202	69374174	69375957	4	NIP7	MACS_peak_11244	69373635	391.73	SRR765746_GSM1088663	24328
chr16	7996934	ENST00000562523	69374179	69375975	4	NIP7	MACS_peak_11244	69373635	391.73	SRR765746_GSM1088663	24328
chr16	7998136	ENST00000482904	112204	111423	5	RHBDF1	MACS_peak_10420	103027	446.32	SRR765746_GSM1088663	20561
chr16	7999025	ENST00000571011	3767525	3736101	4	TRAP1	MACS_peak_10554	3767694	322.24	SRR765746_GSM1088663	16264
chr16	7999025	ENST00000571804	3767517	3727499	4	TRAP1	MACS_peak_10554	3767694	322.24	SRR765746_GSM1088663	16264
chr16	7999025	ENST00000538171	3767514	3708039	4	TRAP1	MACS_peak_10554	3767694	322.24	SRR765746_GSM1088663	16264
chr16	7999025	ENST00000246957	3767598	3708038	4	TRAP1	MACS_peak_10554	3767694	322.24	SRR765746_GSM1088663	16264
chr16	7999909	ENST00000569479	19897489	19870293	4	GPRC5B	MACS_peak_10721	19897884	434.2	SRR765746_GSM1088663	13308
chr16	7999909	ENST00000300571	19896239	19868616	4	GPRC5B	MACS_peak_10721	19897884	434.2	SRR765746_GSM1088663	13308
chr16	7999909	ENST00000566822	19893682	19883635	4	GPRC5B	MACS_peak_10721	19897884	434.2	SRR765746_GSM1088663	13308
chr16	7999909	ENST00000569847	19897049	19871730	4	GPRC5B	MACS_peak_10721	19897884	434.2	SRR765746_GSM1088663	13308
chr16	7999909	ENST00000537135	19896832	19871730	4	GPRC5B	MACS_peak_10721	19897884	434.2	SRR765746_GSM1088663	13308
chr16	7999102	ENST00000204517	4323076	4307187	4	TFAP4	MACS_peak_10571	4321343	628.13	SRR765746_GSM1088663	11745
chr16	7999102	ENST00000572393	4313738	4311780	4	TFAP4	MACS_peak_10571	4321343	628.13	SRR765746_GSM1088663	11745
chr16	7999102	ENST00000573476	4322832	4310456	4	TFAP4	MACS_peak_10571	4321343	628.13	SRR765746_GSM1088663	11745
chr16	7999102	ENST00000574639	4322895	4308190	4	TFAP4	MACS_peak_10571	4321343	628.13	SRR765746_GSM1088663	11745
chr16	7999102	ENST00000575300	4323076	4310499	4	TFAP4	MACS_peak_10571	4321343	628.13	SRR765746_GSM1088663	11745
chr15	7984330	ENST00000446801	66797455	66841825	1	ZWILCH	MACS_peak_10019	66797077	366.4	SRR765746_GSM1088663	25468
chr15	7984330	ENST00000567926	66797638	66811467	1	ZWILCH	MACS_peak_10019	66797077	366.4	SRR765746_GSM1088663	25468
chr15	7984330	ENST00000307897	66797297	66842115	1	ZWILCH	MACS_peak_10019	66797077	366.4	SRR765746_GSM1088663	25468
chr15	7989975	ENST00000566347	68522056	68500378	4	CLN6	MACS_peak_10052	68522415	327.58	SRR765746_GSM1088663	2077
chr15	7989975	ENST00000565471	68522009	68499968	4	CLN6	MACS_peak_10052	68522415	327.58	SRR765746_GSM1088663	2077
chr14	7976012	ENST00000330071	77779190	79398060	1	NRXN3	MACS_peak_9186	77780602	556.8	SRR765746_GSM1088663	8010
chr14	7976012	ENST00000332068	77779190	79389744	1	NRXN3	MACS_peak_9186	77780602	556.8	SRR765746_GSM1088663	8010
chr19	8036318	ENST00000452939	36980420	36940435	1	ZNF566	MACS_peak_14276	36980187	328.4	SRR765746_GSM1088663	25919
chr19	8036318	ENST00000493391	36980763	36937923	1	ZNF566	MACS_peak_14276	36980187	328.4	SRR765746_GSM1088663	25919
chr19	8030133	ENST00000407032	49403577	49426528	5	NUCB1	MACS_peak_14595	49404527	371.11	SRR765746_GSM1088663	8043
chr19	8030133	ENST00000424608	49404055	49422516	5	NUCB1	MACS_peak_14595	49404527	371.11	SRR765746_GSM1088663	8043
chr19	8032530	ENST00000221566	2783369	2754712	4	SGTA	MACS_peak_13663	2783562	413.41	SRR765746_GSM1088663	10819
chr19	8037023	ENST00000221233	41903384	41892279	4	EXOSC5	MACS_peak_14374	41903194	415.67	SRR765746_GSM1088663	24662
chr19	8034940	ENST00000601011	15311713	15288722	7	NOTCH3	MACS_peak_14008	15321212	390.35	SRR765746_GSM1088663	7883
chr19	8034940	ENST00000263388	15311792	15270444	7	NOTCH3	MACS_peak_14008	15321212	390.35	SRR765746_GSM1088663	7883
chr19	8038624	ENST00000345523	51308186	51300961	1	C19orf48	MACS_peak_14652	51307804	437.21	SRR765746_GSM1088663	29667
chr19	8038624	ENST00000391812	51307974	51300962	1	C19orf48	MACS_peak_14652	51307804	437.21	SRR765746_GSM1088663	29667
chr18	8022572	ENST00000399441	21977752	21937089	4	OSBPL1A	MACS_peak_13230	21977247	462.57	SRR765746_GSM1088663	16398
chr18	8021716	ENST00000169551	71815746	71826197	4	TIMM21	MACS_peak_13517	71815726	452.73	SRR765746_GSM1088663	25010
chr18	8020411	ENST00000300413	19192228	19210417	4	SNRPD1	MACS_peak_13170	19192232	552.52	SRR765746_GSM1088663	11158
chr22	8075406	ENST00000335214	30987845	30972822	4	PES1	MACS_peak_18314	30988154	418.67	SRR765746_GSM1088663	8848
chr22	8075406	ENST00000406208	30987853	30977321	4	PES1	MACS_peak_18314	30988154	418.67	SRR765746_GSM1088663	8848
chr22	8076374	ENST00000463675	42084808	42070795	4	NHP2L1	MACS_peak_18503	42084495	335.98	SRR765746_GSM1088663	7819
chr22	8076374	ENST00000215956	42078626	42069958	4	NHP2L1	MACS_peak_18503	42084495	335.98	SRR765746_GSM1088663	7819
chr22	8076374	ENST00000355257	42084913	42069934	4	NHP2L1	MACS_peak_18503	42084495	335.98	SRR765746_GSM1088663	7819
chr22	8076374	ENST00000402458	42086508	42070929	4	NHP2L1	MACS_peak_18503	42084495	335.98	SRR765746_GSM1088663	7819
chr22	8076374	ENST00000401959	42084885	42069971	4	NHP2L1	MACS_peak_18503	42084495	335.98	SRR765746_GSM1088663	7819
chr22	8071332	ENST00000411892	20105080	20113011	4	RANBP1	MACS_peak_18156	20105001	307.81	SRR765746_GSM1088663	9847
chr22	8071332	ENST00000331821	20105071	20114704	4	RANBP1	MACS_peak_18156	20105001	307.81	SRR765746_GSM1088663	9847
chr22	8074773	ENST00000292778	21984353	21982378	4	YDJC	MACS_peak_18178	21983678	437.52	SRR765746_GSM1088663	27158
chr22	8074773	ENST00000473985	21984327	21982403	4	YDJC	MACS_peak_18178	21983678	437.52	SRR765746_GSM1088663	27158
chr22	8074773	ENST00000482998	21984303	21982411	4	YDJC	MACS_peak_18178	21983678	437.52	SRR765746_GSM1088663	27158
chr22	8074773	ENST00000398873	21984325	21982381	4	YDJC	MACS_peak_18178	21983678	437.52	SRR765746_GSM1088663	27158
chr22	8074773	ENST00000468686	21984320	21982378	4	YDJC	MACS_peak_18178	21983678	437.52	SRR765746_GSM1088663	27158
chr22	8074773	ENST00000464015	21984301	21982378	4	YDJC	MACS_peak_18178	21983678	437.52	SRR765746_GSM1088663	27158
chr20	8065738	ENST00000468908	32889754	32879271	4	AHCY	MACS_peak_17280	32890841	457	SRR765746_GSM1088663	343
chr20	8065738	ENST00000217426	32891154	32868074	4	AHCY	MACS_peak_17280	32890841	457	SRR765746_GSM1088663	343
chr20	8065738	ENST00000538132	32899608	32868076	4	AHCY	MACS_peak_17280	32890841	457	SRR765746_GSM1088663	343
chr20	8065738	ENST00000480653	32891123	32868076	4	AHCY	MACS_peak_17280	32890841	457	SRR765746_GSM1088663	343
chr20	8063043	ENST00000335046	44441274	44445596	2	UBE2C	MACS_peak_17443	44440968	310.43	SRR765746_GSM1088663	15937
chr20	8063043	ENST00000372568	44441645	44445596	2	UBE2C	MACS_peak_17443	44440968	310.43	SRR765746_GSM1088663	15937
chr20	8063043	ENST00000405520	44441255	44445592	2	UBE2C	MACS_peak_17443	44440968	310.43	SRR765746_GSM1088663	15937
chr20	8063043	ENST00000356455	44441215	44445596	2	UBE2C	MACS_peak_17443	44440968	310.43	SRR765746_GSM1088663	15937
chr20	8063382	ENST00000244050	48599536	48605423	6	SNAI1	MACS_peak_17540	48595713	331.17	SRR765746_GSM1088663	11128
chr20	8066258	ENST00000364729	37056085	37055952	4	SNORA71A	MACS_peak_17365	37064059	774.97	SRR765746_GSM1088663	10232
chr20	8066247	ENST00000449469	37057973	37049239	4	SNHG17	MACS_peak_17365	37064059	774.97	SRR765746_GSM1088663	48600
chr20	8066247	ENST00000413755	37063996	37050839	4	SNHG17	MACS_peak_17365	37064059	774.97	SRR765746_GSM1088663	48600
chr20	8066247	ENST00000423536	37059709	37049235	4	SNHG17	MACS_peak_17365	37064059	774.97	SRR765746_GSM1088663	48600
chr20	8066247	ENST00000436764	37063976	37049235	4	SNHG17	MACS_peak_17365	37064059	774.97	SRR765746_GSM1088663	48600
chr20	8066247	ENST00000417578	37063920	37049240	4	SNHG17	MACS_peak_17365	37064059	774.97	SRR765746_GSM1088663	48600
chr20	8066260	ENST00000364642	37058446	37058313	1	SNORA71C	MACS_peak_17365	37064059	774.97	SRR765746_GSM1088663	32656
chr20	8066247	ENST00000414142	37063916	37049240	4	SNHG17	MACS_peak_17365	37064059	774.97	SRR765746_GSM1088663	48600
chr20	8063283	ENST00000542325	47662862	47713123	4	CSE1L	MACS_peak_17517	47663465	377.61	SRR765746_GSM1088663	2431
chr20	8063283	ENST00000262982	47662849	47713489	4	CSE1L	MACS_peak_17517	47663465	377.61	SRR765746_GSM1088663	2431
chr7	8136200	ENST00000470542	129933001	129945708	5	CPA4	MACS_peak_27303	129932607	473.74	SRR765746_GSM1088663	15740
chr7	8136200	ENST00000493259	129933003	129962961	5	CPA4	MACS_peak_27303	129932607	473.74	SRR765746_GSM1088663	15740
chr7	8136200	ENST00000490117	129933003	129944483	5	CPA4	MACS_peak_27303	129932607	473.74	SRR765746_GSM1088663	15740
chr7	8136200	ENST00000445470	129932974	129964020	5	CPA4	MACS_peak_27303	129932607	473.74	SRR765746_GSM1088663	15740
chr7	8136200	ENST00000222482	129932993	129964019	5	CPA4	MACS_peak_27303	129932607	473.74	SRR765746_GSM1088663	15740
chr7	8136200	ENST00000474254	129933001	129946116	5	CPA4	MACS_peak_27303	129932607	473.74	SRR765746_GSM1088663	15740
chr7	8134869	ENST00000482863	100201409	100202855	5	PCOLCE	MACS_peak_26958	100200677	309.37	SRR765746_GSM1088663	8738
chr7	8134869	ENST00000223061	100199800	100205798	5	PCOLCE	MACS_peak_26958	100200677	309.37	SRR765746_GSM1088663	8738
chr7	8134869	ENST00000472348	100203772	100205794	5	PCOLCE	MACS_peak_26958	100200677	309.37	SRR765746_GSM1088663	8738
chr7	8134869	ENST00000490909	100202611	100203388	5	PCOLCE	MACS_peak_26958	100200677	309.37	SRR765746_GSM1088663	8738
chr7	8134869	ENST00000486440	100202776	100205366	5	PCOLCE	MACS_peak_26958	100200677	309.37	SRR765746_GSM1088663	8738
chr7	8139456	ENST00000384215	45025109	45024977	1	SNHG15	MACS_peak_26372	45026126	971.79	SRR765746_GSM1088663	27797
chr7	8139482	ENST00000384111	45144081	45143948	4	SNORA5A	MACS_peak_26374	45151308	433.91	SRR765746_GSM1088663	32588
chr7	8131096	ENST00000541472	1784233	1786719	7	ELFN1	MACS_peak_25880	1781787	993.55	SRR765746_GSM1088663	33154
chr7	8136401	ENST00000440390	135242679	135285702	1	NUP205	MACS_peak_27369	135242606	497.04	SRR765746_GSM1088663	18658
chr7	8136401	ENST00000285968	135242667	135333505	1	NUP205	MACS_peak_27369	135242606	497.04	SRR765746_GSM1088663	18658
chr7	8141898	ENST00000379257	102985245	102964045	4	DNAJC2	MACS_peak_27034	102985309	443.32	SRR765746_GSM1088663	13192
chr7	8141898	ENST00000379263	102985320	102952966	4	DNAJC2	MACS_peak_27034	102985309	443.32	SRR765746_GSM1088663	13192
chr7	8141898	ENST00000426036	102985035	102963047	4	DNAJC2	MACS_peak_27034	102985309	443.32	SRR765746_GSM1088663	13192
chr7	8141898	ENST00000454277	102985225	102963174	4	DNAJC2	MACS_peak_27034	102985309	443.32	SRR765746_GSM1088663	13192
chr7	8141898	ENST00000464253	102985069	102953016	4	DNAJC2	MACS_peak_27034	102985309	443.32	SRR765746_GSM1088663	13192
chr7	8141898	ENST00000249270	102985113	102952921	4	DNAJC2	MACS_peak_27034	102985309	443.32	SRR765746_GSM1088663	13192
chr7	8141898	ENST00000475065	102982384	102952966	4	DNAJC2	MACS_peak_27034	102985309	443.32	SRR765746_GSM1088663	13192
chr7	8142061	ENST00000481939	105162714	105080108	4	PUS7	MACS_peak_27049	105162005	409.21	SRR765746_GSM1088663	26033
chr7	8142061	ENST00000356362	105162705	105096958	4	PUS7	MACS_peak_27049	105162005	409.21	SRR765746_GSM1088663	26033
chr7	8142061	ENST00000469408	105162705	105098106	4	PUS7	MACS_peak_27049	105162005	409.21	SRR765746_GSM1088663	26033
chr7	8142774	ENST00000488249	127977258	127975601	4	RBM28	MACS_peak_27267	127983924	449.5	SRR765746_GSM1088663	21863
chr7	8142774	ENST00000223073	127983962	127937738	4	RBM28	MACS_peak_27267	127983924	449.5	SRR765746_GSM1088663	21863
chr7	8142774	ENST00000415472	127983924	127950533	4	RBM28	MACS_peak_27267	127983924	449.5	SRR765746_GSM1088663	21863
chr7	8142774	ENST00000478061	127983928	127975599	4	RBM28	MACS_peak_27267	127983924	449.5	SRR765746_GSM1088663	21863
chr7	8140020	ENST00000438747	72722864	72717227	4	NSUN5	MACS_peak_26590	72722927	317.72	SRR765746_GSM1088663	16385
chr7	8140020	ENST00000428206	72722801	72716514	4	NSUN5	MACS_peak_26590	72722927	317.72	SRR765746_GSM1088663	16385
chr7	8140020	ENST00000310326	72722813	72717232	4	NSUN5	MACS_peak_26590	72722927	317.72	SRR765746_GSM1088663	16385
chr7	8140020	ENST00000471461	72722813	72717222	4	NSUN5	MACS_peak_26590	72722927	317.72	SRR765746_GSM1088663	16385
chr6	8128138	ENST00000428876	90529442	90353231	4	MDN1	MACS_peak_25075	90529499	657.97	SRR765746_GSM1088663	18302
chr6	8128138	ENST00000369393	90529442	90352218	4	MDN1	MACS_peak_25075	90529499	657.97	SRR765746_GSM1088663	18302
chr6	8129649	ENST00000367918	133119661	133095381	1	SLC18B1	MACS_peak_25437	133120247	323.02	SRR765746_GSM1088663	21573
chr6	8129649	ENST00000460518	133118260	133108616	1	SLC18B1	MACS_peak_25437	133120247	323.02	SRR765746_GSM1088663	21573
chr6	8120719	ENST00000287097	74405827	74538037	6	CD109	MACS_peak_24936	74414145	378.66	SRR765746_GSM1088663	21685
chr6	8119842	ENST00000512472	43484821	43487471	4	POLR1C	MACS_peak_24723	43484842	336.04	SRR765746_GSM1088663	20194
chr6	8119842	ENST00000455605	43484871	43489232	4	POLR1C	MACS_peak_24723	43484842	336.04	SRR765746_GSM1088663	20194
chr6	8119842	ENST00000372389	43484760	43489264	4	POLR1C	MACS_peak_24723	43484842	336.04	SRR765746_GSM1088663	20194
chr6	8119842	ENST00000481352	43484792	43489217	4	POLR1C	MACS_peak_24723	43484842	336.04	SRR765746_GSM1088663	20194
chr6	8119842	ENST00000304004	43484827	43497323	4	POLR1C	MACS_peak_24723	43484842	336.04	SRR765746_GSM1088663	20194
chr6	8119842	ENST00000428025	43477440	43488048	4	POLR1C	MACS_peak_24723	43484842	336.04	SRR765746_GSM1088663	20194
chr6	8119842	ENST00000423780	43484850	43488050	4	POLR1C	MACS_peak_24723	43484842	336.04	SRR765746_GSM1088663	20194
chr6	8119842	ENST00000372344	43484826	43489244	4	POLR1C	MACS_peak_24723	43484842	336.04	SRR765746_GSM1088663	20194
chr6	8119842	ENST00000488601	43484836	43488441	4	POLR1C	MACS_peak_24723	43484842	336.04	SRR765746_GSM1088663	20194
chr6	8123717	ENST00000464646	5003892	4995312	4	RPP40	MACS_peak_24052	5003919	411.07	SRR765746_GSM1088663	20992
chr6	8116848	ENST00000379568	10694928	10710015	4	PAK1IP1	MACS_peak_24122	10695156	436.27	SRR765746_GSM1088663	20882
chr6	8068898	ENST00000356950	27114577	27114197	4	HIST1H2BK	MACS_peak_24381	27113817	315.91	SRR765746_GSM1088663	13954
chr6	8117543	ENST00000377459	27114861	27115317	1	HIST1H2AH	MACS_peak_24381	27113817	315.91	SRR765746_GSM1088663	13671
chr6	8129963	ENST00000367593	143771810	143765694	4	ADAT2	MACS_peak_25576	143771457	423.36	SRR765746_GSM1088663	21172
chr6	8129963	ENST00000237283	143771810	143748126	4	ADAT2	MACS_peak_25576	143771457	423.36	SRR765746_GSM1088663	21172
chr6	8117565	ENST00000483449	27261671	27261744	4	TRNA32SP	MACS_peak_24391	27266093	347.87	SRR765746_GSM1088663	#N/A
chr6	8118111	ENST00000455463	31508507	31509970	2	HCP5	MACS_peak_24524	31509664	445.19	SRR765746_GSM1088663	21659
chr6	8119492	ENST00000230340	41888926	41900784	4	BYSL	MACS_peak_24682	41889225	306.89	SRR765746_GSM1088663	1157
chr6	8119492	ENST00000475702	41889288	41898095	4	BYSL	MACS_peak_24682	41889225	306.89	SRR765746_GSM1088663	1157
chr6	8119492	ENST00000372996	41895173	41900734	4	BYSL	MACS_peak_24682	41889225	306.89	SRR765746_GSM1088663	1157
chr6	8119492	ENST00000489290	41889272	41900393	4	BYSL	MACS_peak_24682	41889225	306.89	SRR765746_GSM1088663	1157
chr6	8119492	ENST00000494032	41889268	41895382	4	BYSL	MACS_peak_24682	41889225	306.89	SRR765746_GSM1088663	1157
chr5	8115397	ENST00000517938	154230169	154199754	7	FAXDC2	MACS_peak_23567	154237092	331.17	SRR765746_GSM1088663	1334
chr5	8115397	ENST00000520581	154230157	154199929	7	FAXDC2	MACS_peak_23567	154237092	331.17	SRR765746_GSM1088663	1334
chr5	8115397	ENST00000423554	154230169	154198054	7	FAXDC2	MACS_peak_23567	154237092	331.17	SRR765746_GSM1088663	1334
chr5	8115397	ENST00000519501	154230163	154203010	7	FAXDC2	MACS_peak_23567	154237092	331.17	SRR765746_GSM1088663	1334
chr5	8115397	ENST00000326080	154230466	154198051	7	FAXDC2	MACS_peak_23567	154237092	331.17	SRR765746_GSM1088663	1334
chr5	8111629	ENST00000381843	37370887	37291941	4	NUP155	MACS_peak_22305	37371188	372.29	SRR765746_GSM1088663	8063
chr5	8111629	ENST00000513532	37371183	37292002	4	NUP155	MACS_peak_22305	37371188	372.29	SRR765746_GSM1088663	8063
chr5	8111629	ENST00000231498	37371283	37288239	4	NUP155	MACS_peak_22305	37371188	372.29	SRR765746_GSM1088663	8063
chr5	8110894	ENST00000264670	6633404	6599352	4	NSUN2	MACS_peak_21988	6633186	452.56	SRR765746_GSM1088663	25994
chr5	8110894	ENST00000539938	6633404	6599353	4	NSUN2	MACS_peak_21988	6633186	452.56	SRR765746_GSM1088663	25994
chr5	8110894	ENST00000505264	6625751	6620229	4	NSUN2	MACS_peak_21988	6633186	452.56	SRR765746_GSM1088663	25994
chr5	8107282	ENST00000506538	110427414	110466200	4	WDR36	MACS_peak_22989	110427954	775.24	SRR765746_GSM1088663	30696
chr5	8107326	ENST00000458790	111497182	111497314	4	SNORA13	MACS_peak_23001	111496596	408.22	SRR765746_GSM1088663	32601
chr5	8104930	ENST00000265113	36606457	36688436	4	SLC1A3	MACS_peak_22295	36606753	389.64	SRR765746_GSM1088663	10941
chr5	8104930	ENST00000381918	36608431	36688434	4	SLC1A3	MACS_peak_22295	36606753	389.64	SRR765746_GSM1088663	10941
chr5	8104930	ENST00000512374	36606713	36609401	4	SLC1A3	MACS_peak_22295	36606753	389.64	SRR765746_GSM1088663	10941
chr5	8104930	ENST00000416645	36606719	36613010	4	SLC1A3	MACS_peak_22295	36606753	389.64	SRR765746_GSM1088663	10941
chr5	8106820	ENST00000503973	89770681	89793551	1	POLR3G	MACS_peak_22791	89770517	363.22	SRR765746_GSM1088663	30075
chr5	8106820	ENST00000504930	89770706	89810370	1	POLR3G	MACS_peak_22791	89770517	363.22	SRR765746_GSM1088663	30075
chr5	8106820	ENST00000399107	89770681	89810369	1	POLR3G	MACS_peak_22791	89770517	363.22	SRR765746_GSM1088663	30075
chr5	8111892	ENST00000509987	41843759	41731472	4	OXCT1	MACS_peak_22396	41835935	527.53	SRR765746_GSM1088663	8527
chr5	8111892	ENST00000514723	41842859	41749703	4	OXCT1	MACS_peak_22396	41835935	527.53	SRR765746_GSM1088663	8527
chr5	8115907	ENST00000389158	175815976	175810949	4	NOP16	MACS_peak_23835	175815616	741.13	SRR765746_GSM1088663	26934
chr5	8115907	ENST00000503849	175815599	175811335	4	NOP16	MACS_peak_23835	175815616	741.13	SRR765746_GSM1088663	26934
chr5	8115907	ENST00000510123	175815763	175810949	4	NOP16	MACS_peak_23835	175815616	741.13	SRR765746_GSM1088663	26934
chr5	8115907	ENST00000507413	175815576	175810961	4	NOP16	MACS_peak_23835	175815616	741.13	SRR765746_GSM1088663	26934
chr5	8115907	ENST00000502663	175815588	175811209	4	NOP16	MACS_peak_23835	175815616	741.13	SRR765746_GSM1088663	26934
chr5	8109254	ENST00000439160	149737277	149779605	4	TCOF1	MACS_peak_23523	149737698	343.61	SRR765746_GSM1088663	11654
chr4	8099612	ENST00000502482	22517620	22421661	4	GPR125	MACS_peak_20749	22517021	319.57	SRR765746_GSM1088663	13839
chr4	8099612	ENST00000334304	22517677	22389007	4	GPR125	MACS_peak_20749	22517021	319.57	SRR765746_GSM1088663	13839
chr4	8099051	ENST00000502735	2965083	2939679	4	NOP14	MACS_peak_20586	2965139	364.62	SRR765746_GSM1088663	16821
chr4	8099051	ENST00000416614	2965112	2939660	4	NOP14	MACS_peak_20586	2965139	364.62	SRR765746_GSM1088663	16821
chr4	8099051	ENST00000314262	2965095	2939669	4	NOP14	MACS_peak_20586	2965139	364.62	SRR765746_GSM1088663	16821
chr4	8099051	ENST00000398071	2965060	2939840	4	NOP14	MACS_peak_20586	2965139	364.62	SRR765746_GSM1088663	16821
chr3	8085531	ENST00000449354	15106767	15090719	4	MRPS25	MACS_peak_18822	15106781	329.21	SRR765746_GSM1088663	14511
chr3	8085531	ENST00000420267	15106818	15091388	4	MRPS25	MACS_peak_18822	15106781	329.21	SRR765746_GSM1088663	14511
chr3	8085531	ENST00000444840	15106824	15093224	4	MRPS25	MACS_peak_18822	15106781	329.21	SRR765746_GSM1088663	14511
chr3	8085531	ENST00000253686	15106842	15090025	4	MRPS25	MACS_peak_18822	15106781	329.21	SRR765746_GSM1088663	14511
chr3	8085531	ENST00000447299	15106807	15093942	4	MRPS25	MACS_peak_18822	15106781	329.21	SRR765746_GSM1088663	14511
chr3	8081241	ENST00000421999	99536678	99897447	4	CMSS1	MACS_peak_19523	99536397	625.36	SRR765746_GSM1088663	28666
chr3	8081241	ENST00000463526	99536681	99879299	4	CMSS1	MACS_peak_19523	99536397	625.36	SRR765746_GSM1088663	28666
chr3	8085431	ENST00000254508	13461809	13357737	2	NUP210	MACS_peak_18798	13460670	312.59	SRR765746_GSM1088663	30052
chr3	8085431	ENST00000420141	13461809	13393163	2	NUP210	MACS_peak_18798	13460670	312.59	SRR765746_GSM1088663	30052
chr3	8077914	ENST00000473755	12526010	12581122	4	TSEN2	MACS_peak_18786	12526559	480.89	SRR765746_GSM1088663	28422
chr3	8077914	ENST00000415684	12531279	12575158	4	TSEN2	MACS_peak_18786	12526559	480.89	SRR765746_GSM1088663	28422
chr3	8077914	ENST00000284995	12526010	12574816	4	TSEN2	MACS_peak_18786	12526559	480.89	SRR765746_GSM1088663	28422
chr3	8077914	ENST00000383797	12525942	12574809	4	TSEN2	MACS_peak_18786	12526559	480.89	SRR765746_GSM1088663	28422
chr3	8077914	ENST00000446004	12525931	12570423	4	TSEN2	MACS_peak_18786	12526559	480.89	SRR765746_GSM1088663	28422
chr3	8077914	ENST00000454502	12525942	12574816	4	TSEN2	MACS_peak_18786	12526559	480.89	SRR765746_GSM1088663	28422
chr3	8077914	ENST00000444864	12526010	12572512	4	TSEN2	MACS_peak_18786	12526559	480.89	SRR765746_GSM1088663	28422
chr3	8077914	ENST00000402228	12525990	12574816	4	TSEN2	MACS_peak_18786	12526559	480.89	SRR765746_GSM1088663	28422
chr3	8077914	ENST00000314571	12525931	12574820	4	TSEN2	MACS_peak_18786	12526559	480.89	SRR765746_GSM1088663	28422
chr3	8090448	ENST00000322623	127842667	127799803	4	RUVBL1	MACS_peak_19807	127842613	464.36	SRR765746_GSM1088663	10474
chr3	8090448	ENST00000417360	127842643	127799807	4	RUVBL1	MACS_peak_19807	127842613	464.36	SRR765746_GSM1088663	10474
chr3	8082350	ENST00000474964	127317253	127340672	1	MCM2	MACS_peak_19794	127310098	573.87	SRR765746_GSM1088663	6944
chr3	8082350	ENST00000265056	127317066	127341276	1	MCM2	MACS_peak_19794	127310098	573.87	SRR765746_GSM1088663	6944
chr3	8082350	ENST00000477668	127318322	127340672	1	MCM2	MACS_peak_19794	127310098	573.87	SRR765746_GSM1088663	6944
chr3	8081786	ENST00000493014	113775629	113804799	4	QTRTD1	MACS_peak_19647	113775600	371.48	SRR765746_GSM1088663	25771
chr3	8081786	ENST00000281273	113775584	113807269	4	QTRTD1	MACS_peak_19647	113775600	371.48	SRR765746_GSM1088663	25771
chr3	8081786	ENST00000490183	113775651	113785191	4	QTRTD1	MACS_peak_19647	113775600	371.48	SRR765746_GSM1088663	25771
chr3	8081786	ENST00000485050	113775582	113807196	4	QTRTD1	MACS_peak_19647	113775600	371.48	SRR765746_GSM1088663	25771
chr3	8091190	ENST00000507148	142297566	142279181	4	ATR	MACS_peak_19943	142297500	330.38	SRR765746_GSM1088663	882
chr3	8091190	ENST00000350721	142297668	142168079	4	ATR	MACS_peak_19943	142297500	330.38	SRR765746_GSM1088663	882
chr3	8091190	ENST00000383101	142297668	142168080	4	ATR	MACS_peak_19943	142297500	330.38	SRR765746_GSM1088663	882
chr3	8081343	ENST00000309922	101280706	101285290	4	TRMT10C	MACS_peak_19540	101280680	314.12	SRR765746_GSM1088663	26022
chr3	8081343	ENST00000495642	101280885	101284561	4	TRMT10C	MACS_peak_19540	101280680	314.12	SRR765746_GSM1088663	26022
chr3	8083183	ENST00000463563	142720465	142776495	4	U2SURP	MACS_peak_19950	142720369	313.1	SRR765746_GSM1088663	30855
chr3	8083183	ENST00000461591	142720452	142742237	4	U2SURP	MACS_peak_19950	142720369	313.1	SRR765746_GSM1088663	30855
chr3	8083183	ENST00000493782	142720366	142735730	4	U2SURP	MACS_peak_19950	142720369	313.1	SRR765746_GSM1088663	30855
chr3	8083183	ENST00000493598	142720463	142775688	4	U2SURP	MACS_peak_19950	142720369	313.1	SRR765746_GSM1088663	30855
chr3	8083183	ENST00000488497	142720010	142775342	4	U2SURP	MACS_peak_19950	142720369	313.1	SRR765746_GSM1088663	30855
chr2	8048432	ENST00000411688	219670637	219677748	5	CYP27A1	MACS_peak_16710	219671296	412.42	SRR765746_GSM1088663	2605
chr2	8047518	ENST00000472050	203130488	203149157	4	NOP58	MACS_peak_16534	203130491	772.08	SRR765746_GSM1088663	29926
chr2	8047518	ENST00000467734	203130502	203149204	4	NOP58	MACS_peak_16534	203130491	772.08	SRR765746_GSM1088663	29926
chr2	8047518	ENST00000492688	203139885	203155774	4	NOP58	MACS_peak_16534	203130491	772.08	SRR765746_GSM1088663	29926
chr2	8057744	ENST00000452281	191878954	191840353	3	STAT1	MACS_peak_16385	191885123	517.76	SRR765746_GSM1088663	11362
chr2	8057744	ENST00000361099	191878976	191833760	3	STAT1	MACS_peak_16385	191885123	517.76	SRR765746_GSM1088663	11362
chr2	8057744	ENST00000409465	191878681	191835017	3	STAT1	MACS_peak_16385	191885123	517.76	SRR765746_GSM1088663	11362
chr2	8057744	ENST00000540176	191878313	191835393	3	STAT1	MACS_peak_16385	191885123	517.76	SRR765746_GSM1088663	11362
chr2	8057744	ENST00000392322	191878894	191840263	3	STAT1	MACS_peak_16385	191885123	517.76	SRR765746_GSM1088663	11362
chr2	8057744	ENST00000424722	191878937	191864352	3	STAT1	MACS_peak_16385	191885123	517.76	SRR765746_GSM1088663	11362
chr2	8057744	ENST00000392323	191878923	191840368	3	STAT1	MACS_peak_16385	191885123	517.76	SRR765746_GSM1088663	11362
chr2	8043413	ENST00000283646	88991162	89050452	4	RPIA	MACS_peak_15705	88991118	400.67	SRR765746_GSM1088663	10297
chr2	8052331	ENST00000260604	55920977	55862229	1	PNPT1	MACS_peak_15256	55921017	468.35	SRR765746_GSM1088663	23166
chr2	8052331	ENST00000447944	55921045	55861400	1	PNPT1	MACS_peak_15256	55921017	468.35	SRR765746_GSM1088663	23166
chr2	8052331	ENST00000415374	55920958	55861704	1	PNPT1	MACS_peak_15256	55921017	468.35	SRR765746_GSM1088663	23166
chr2	8044605	ENST00000556070	113993113	114023294	7	PAX8-AS1	MACS_peak_15886	113998708	378.19	SRR765746_GSM1088663	49271
chr2	8044473	ENST00000263331	113299492	113333876	4	POLR1B	MACS_peak_15874	113300078	410.74	SRR765746_GSM1088663	20454
chr2	8044473	ENST00000417433	113300042	113333872	4	POLR1B	MACS_peak_15874	113300078	410.74	SRR765746_GSM1088663	20454
chr2	8040802	ENST00000490823	27309652	27322769	4	KHK	MACS_peak_14929	27304260	497.35	SRR765746_GSM1088663	6315
chr2	8046804	ENST00000409798	183982242	184026166	1	NUP35	MACS_peak_16309	183989562	431.58	SRR765746_GSM1088663	29797
chr2	8046804	ENST00000295119	183989083	184026408	1	NUP35	MACS_peak_16309	183989562	431.58	SRR765746_GSM1088663	29797
chr2	8046804	ENST00000497330	183989104	183995845	1	NUP35	MACS_peak_16309	183989562	431.58	SRR765746_GSM1088663	29797
chr2	8046804	ENST00000446612	183982242	183998351	1	NUP35	MACS_peak_16309	183989562	431.58	SRR765746_GSM1088663	29797
chr2	8058373	ENST00000261015	203776949	203739505	4	WDR12	MACS_peak_16546	203776396	738.02	SRR765746_GSM1088663	14098
chr2	8059708	ENST00000384158	232320647	232320511	1	SNORA75	MACS_peak_16849	232328705	459.36	SRR765746_GSM1088663	0
chr2	8041826	ENST00000491786	47205879	47302696	5	TTC7A	MACS_peak_15166	47212477	324.82	SRR765746_GSM1088663	19750
chr2	8041826	ENST00000484061	47221370	47302463	5	TTC7A	MACS_peak_15166	47212477	324.82	SRR765746_GSM1088663	19750
chr2	8043995	ENST00000409929	102686836	102793219	7	IL1R1	MACS_peak_15791	102682403	337.44	SRR765746_GSM1088663	5993
chr2	8043995	ENST00000424272	102686836	102793219	7	IL1R1	MACS_peak_15791	102682403	337.44	SRR765746_GSM1088663	5993
chr2	8051622	ENST00000313117	38978636	38970741	4	SRSF7	MACS_peak_15044	38978368	322.62	SRR765746_GSM1088663	10789
chr1	7906995	ENST00000372212	165797059	165877607	4	UCK2	MACS_peak_2164	165798258	507.42	SRR765746_GSM1088663	12562
chr1	7906995	ENST00000367879	165796768	165877346	4	UCK2	MACS_peak_2164	165798258	507.42	SRR765746_GSM1088663	12562
chr1	7925622	ENST00000326225	247094726	247002400	4	AHCTF1	MACS_peak_3363	247095539	321.86	SRR765746_GSM1088663	24618
chr1	7925622	ENST00000391829	247094726	247002404	4	AHCTF1	MACS_peak_3363	247095539	321.86	SRR765746_GSM1088663	24618
chr1	7925622	ENST00000366508	247094665	247002400	4	AHCTF1	MACS_peak_3363	247095539	321.86	SRR765746_GSM1088663	24618
chr1	7902913	ENST00000430031	91966408	91990056	1	CDC7	MACS_peak_1410	91967013	358.91	SRR765746_GSM1088663	1745
chr1	7902913	ENST00000497611	91966717	91973962	1	CDC7	MACS_peak_1410	91967013	358.91	SRR765746_GSM1088663	1745
chr1	7902913	ENST00000428239	91966665	91991321	1	CDC7	MACS_peak_1410	91967013	358.91	SRR765746_GSM1088663	1745
chr1	7898549	ENST00000330263	19578033	19586622	4	MRTO4	MACS_peak_337	19578070	385.54	SRR765746_GSM1088663	18477
chr1	7898549	ENST00000479559	19584206	19585233	4	MRTO4	MACS_peak_337	19578070	385.54	SRR765746_GSM1088663	18477
chr1	7899462	ENST00000411533	28844778	28863387	1	RCC1	MACS_peak_529	28845503	323.86	SRR765746_GSM1088663	1913
chr1	7899462	ENST00000373832	28844648	28865495	1	RCC1	MACS_peak_529	28845503	323.86	SRR765746_GSM1088663	1913
chr1	7899462	ENST00000373831	28844769	28864676	1	RCC1	MACS_peak_529	28845503	323.86	SRR765746_GSM1088663	1913
chr1	7899462	ENST00000430407	28845207	28862805	1	RCC1	MACS_peak_529	28845503	323.86	SRR765746_GSM1088663	1913
chr1	7925364	ENST00000483073	236762920	236759072	4	HEATR1	MACS_peak_3237	236767832	525.83	SRR765746_GSM1088663	25517
chr1	7925364	ENST00000366579	236767788	236766125	4	HEATR1	MACS_peak_3237	236767832	525.83	SRR765746_GSM1088663	25517
chr1	7925364	ENST00000366582	236767804	236712305	4	HEATR1	MACS_peak_3237	236767832	525.83	SRR765746_GSM1088663	25517
chr1	7925364	ENST00000366581	236767804	236713971	4	HEATR1	MACS_peak_3237	236767832	525.83	SRR765746_GSM1088663	25517
chr1	7916316	ENST00000540001	54304225	54231136	1	NDC1	MACS_peak_952	54304333	630.47	SRR765746_GSM1088663	25525
chr1	7916316	ENST00000537333	54303940	54233310	1	NDC1	MACS_peak_952	54304333	630.47	SRR765746_GSM1088663	25525
chr1	7916316	ENST00000371429	54304533	54231133	1	NDC1	MACS_peak_952	54304333	630.47	SRR765746_GSM1088663	25525
chr1	7916316	ENST00000234725	54303969	54233563	1	NDC1	MACS_peak_952	54304333	630.47	SRR765746_GSM1088663	25525
chr1	7916316	ENST00000480952	54304136	54284643	1	NDC1	MACS_peak_952	54304333	630.47	SRR765746_GSM1088663	25525
chr1	7973896	ENST00000384278	17222475	17222638	4	RNU1-2	MACS_peak_297	17231721	342.09	SRR765746_GSM1088663	10123
chr1	7973896	ENST00000384278	17222475	17222638	4	RNU1-2	MACS_peak_296	17222717	300.78	SRR765746_GSM1088663	10123
chr1	7906021	ENST00000483734	155580411	155584722	4	MSTO1	MACS_peak_1998	155579830	620.94	SRR765746_GSM1088663	29678
chr1	7906021	ENST00000245564	155580016	155584758	4	MSTO1	MACS_peak_1998	155579830	620.94	SRR765746_GSM1088663	29678
chr1	7906021	ENST00000368341	155580032	155584726	4	MSTO1	MACS_peak_1998	155579830	620.94	SRR765746_GSM1088663	29678
chr1	7906021	ENST00000490743	155580009	155584742	4	MSTO1	MACS_peak_1998	155579830	620.94	SRR765746_GSM1088663	29678
chr1	7918622	ENST00000478835	113498803	113471670	4	SLC16A1	MACS_peak_1688	113498701	346.5	SRR765746_GSM1088663	10922
chr1	7918622	ENST00000369626	113498975	113454469	4	SLC16A1	MACS_peak_1688	113498701	346.5	SRR765746_GSM1088663	10922
chr1	7918622	ENST00000433570	113498616	113458828	4	SLC16A1	MACS_peak_1688	113498701	346.5	SRR765746_GSM1088663	10922
chr1	7918622	ENST00000538576	113498685	113454474	4	SLC16A1	MACS_peak_1688	113498701	346.5	SRR765746_GSM1088663	10922
chr1	7920642	ENST00000438413	155162684	155158424	5	MUC1	MACS_peak_1985	155164457	519.1	SRR765746_GSM1088663	7508
chr1	7920642	ENST00000343256	155162658	155158599	5	MUC1	MACS_peak_1985	155164457	519.1	SRR765746_GSM1088663	7508
chr1	7920642	ENST00000498431	155162658	155158599	5	MUC1	MACS_peak_1985	155164457	519.1	SRR765746_GSM1088663	7508
chr1	7920642	ENST00000468978	155160307	155159184	5	MUC1	MACS_peak_1985	155164457	519.1	SRR765746_GSM1088663	7508
chr1	7920664	ENST00000541576	155171789	155165380	5	THBS3	MACS_peak_1985	155164457	519.1	SRR765746_GSM1088663	11787
chr1	7920642	ENST00000471283	155162658	155158599	5	MUC1	MACS_peak_1985	155164457	519.1	SRR765746_GSM1088663	7508
chr1	7920642	ENST00000457295	155162684	155158424	5	MUC1	MACS_peak_1985	155164457	519.1	SRR765746_GSM1088663	7508
chr1	7920642	ENST00000467134	155162658	155158599	5	MUC1	MACS_peak_1985	155164457	519.1	SRR765746_GSM1088663	7508
chr1	7920642	ENST00000368395	155162706	155158300	5	MUC1	MACS_peak_1985	155164457	519.1	SRR765746_GSM1088663	7508
chr1	7920642	ENST00000368390	155162658	155158599	5	MUC1	MACS_peak_1985	155164457	519.1	SRR765746_GSM1088663	7508
chr1	7920642	ENST00000368392	155162684	155158424	5	MUC1	MACS_peak_1985	155164457	519.1	SRR765746_GSM1088663	7508
chr1	7920642	ENST00000368393	155162684	155158424	5	MUC1	MACS_peak_1985	155164457	519.1	SRR765746_GSM1088663	7508
chr1	7920642	ENST00000462317	155160827	155158303	5	MUC1	MACS_peak_1985	155164457	519.1	SRR765746_GSM1088663	7508
chr1	7920642	ENST00000338684	155162700	155158302	5	MUC1	MACS_peak_1985	155164457	519.1	SRR765746_GSM1088663	7508
chr1	7920642	ENST00000368398	155162658	155158599	5	MUC1	MACS_peak_1985	155164457	519.1	SRR765746_GSM1088663	7508
chr1	7920642	ENST00000337604	155162659	155158599	5	MUC1	MACS_peak_1985	155164457	519.1	SRR765746_GSM1088663	7508
chr1	7920642	ENST00000462215	155162684	155158424	5	MUC1	MACS_peak_1985	155164457	519.1	SRR765746_GSM1088663	7508
chr1	7916219	ENST00000371538	53164038	53152508	4	COA7	MACS_peak_935	53163874	633.74	SRR765746_GSM1088663	25716
chr1	7916219	ENST00000486918	53163740	53153234	4	COA7	MACS_peak_935	53163874	633.74	SRR765746_GSM1088663	25716
chr1	7903032	ENST00000545708	93544792	93604636	1	MTF2	MACS_peak_1438	93544741	326.41	SRR765746_GSM1088663	29535
chr1	7903032	ENST00000370298	93544795	93604638	1	MTF2	MACS_peak_1438	93544741	326.41	SRR765746_GSM1088663	29535
chr1	7903032	ENST00000540243	93544792	93604636	1	MTF2	MACS_peak_1438	93544741	326.41	SRR765746_GSM1088663	29535
chr1	7901091	ENST00000495703	45805893	45809636	1	TOE1	MACS_peak_838	45806123	406.98	SRR765746_GSM1088663	15954
chr1	7901091	ENST00000460057	45806968	45808531	1	TOE1	MACS_peak_838	45806123	406.98	SRR765746_GSM1088663	15954
chr1	7901091	ENST00000477731	45805724	45808433	1	TOE1	MACS_peak_838	45806123	406.98	SRR765746_GSM1088663	15954
chr1	7901091	ENST00000539779	45805728	45809431	1	TOE1	MACS_peak_838	45806123	406.98	SRR765746_GSM1088663	15954
chr1	7902541	ENST00000370751	79086088	79111830	2	IFI44L	MACS_peak_1263	79083429	349.08	SRR765746_GSM1088663	17817
chr1	7902541	ENST00000476876	79086154	79107235	2	IFI44L	MACS_peak_1263	79083429	349.08	SRR765746_GSM1088663	17817
chr1	7902541	ENST00000486882	79091355	79108484	2	IFI44L	MACS_peak_1263	79083429	349.08	SRR765746_GSM1088663	17817
chr1	7902541	ENST00000452835	79085607	79093892	2	IFI44L	MACS_peak_1263	79083429	349.08	SRR765746_GSM1088663	17817
chr1	7902541	ENST00000476521	79086067	79107653	2	IFI44L	MACS_peak_1263	79083429	349.08	SRR765746_GSM1088663	17817
chr1	7902541	ENST00000459784	79086134	79102846	2	IFI44L	MACS_peak_1263	79083429	349.08	SRR765746_GSM1088663	17817
chr1	7922391	ENST00000484920	173793157	173772101	2	CENPL	MACS_peak_2261	173794105	456.31	SRR765746_GSM1088663	17879
chr1	7922391	ENST00000460816	173793473	173769550	2	CENPL	MACS_peak_2261	173794105	456.31	SRR765746_GSM1088663	17879
chr1	7907466	ENST00000239457	173793797	173827682	4	DARS2	MACS_peak_2261	173794105	456.31	SRR765746_GSM1088663	25538
chr1	7922391	ENST00000493233	173793283	173780258	2	CENPL	MACS_peak_2261	173794105	456.31	SRR765746_GSM1088663	17879
chr1	7907466	ENST00000361951	173793641	173827684	4	DARS2	MACS_peak_2261	173794105	456.31	SRR765746_GSM1088663	25538
chr1	7922391	ENST00000496683	173793269	173769466	2	CENPL	MACS_peak_2261	173794105	456.31	SRR765746_GSM1088663	17879
chr1	7922391	ENST00000479159	173793858	173772584	2	CENPL	MACS_peak_2261	173794105	456.31	SRR765746_GSM1088663	17879
chr1	7922391	ENST00000367710	173793312	173768988	2	CENPL	MACS_peak_2261	173794105	456.31	SRR765746_GSM1088663	17879
chr1	7919715	ENST00000369119	150207026	150190855	4	ANP32E	MACS_peak_1854	150208927	334.55	SRR765746_GSM1088663	16673
chr1	7919715	ENST00000533654	150208303	150192840	4	ANP32E	MACS_peak_1854	150208927	334.55	SRR765746_GSM1088663	16673
chr1	7919715	ENST00000534220	150208331	150198940	4	ANP32E	MACS_peak_1854	150208927	334.55	SRR765746_GSM1088663	16673
chr1	7919715	ENST00000534437	150199062	150192680	4	ANP32E	MACS_peak_1854	150208927	334.55	SRR765746_GSM1088663	16673
chr1	7919715	ENST00000369115	150208447	150192763	4	ANP32E	MACS_peak_1854	150208927	334.55	SRR765746_GSM1088663	16673
chr1	7919715	ENST00000369114	150208433	150192694	4	ANP32E	MACS_peak_1854	150208927	334.55	SRR765746_GSM1088663	16673
chr1	7919715	ENST00000532744	150208412	150201405	4	ANP32E	MACS_peak_1854	150208927	334.55	SRR765746_GSM1088663	16673
chr1	7919715	ENST00000369116	150208460	150190861	4	ANP32E	MACS_peak_1854	150208927	334.55	SRR765746_GSM1088663	16673
chr1	7919715	ENST00000314136	150208504	150190717	4	ANP32E	MACS_peak_1854	150208927	334.55	SRR765746_GSM1088663	16673
chr1	7919715	ENST00000436748	150208370	150192574	4	ANP32E	MACS_peak_1854	150208927	334.55	SRR765746_GSM1088663	16673
chr1	7902861	ENST00000449440	89990395	90048520	1	LRRC8B	MACS_peak_1386	89989933	353.08	SRR765746_GSM1088663	30692
chr1	7902861	ENST00000330947	89990462	90063423	1	LRRC8B	MACS_peak_1386	89989933	353.08	SRR765746_GSM1088663	30692
chr1	7902861	ENST00000358200	89990462	90058936	1	LRRC8B	MACS_peak_1386	89989933	353.08	SRR765746_GSM1088663	30692
chr1	7915485	ENST00000431635	43638241	43629846	4	EBNA1BP2	MACS_peak_778	43637933	388.3	SRR765746_GSM1088663	15531
chr1	7915485	ENST00000463906	43636792	43630017	4	EBNA1BP2	MACS_peak_778	43637933	388.3	SRR765746_GSM1088663	15531
chr1	7915485	ENST00000236051	43637931	43629855	4	EBNA1BP2	MACS_peak_778	43637933	388.3	SRR765746_GSM1088663	15531
chr1	7973896	ENST00000384010	149224221	149224058	4	RNVU1-18	MACS_peak_1836	149223892	381.98	SRR765746_GSM1088663	37496
chr9	8159854	ENST00000397885	2844241	2804164	4	KIAA0020	MACS_peak_29055	2844033	368.73	SRR765746_GSM1088663	29676
chr9	8163525	ENST00000479871	116172623	116169515	4	POLE3	MACS_peak_29923	116173138	576.46	SRR765746_GSM1088663	13546
chr9	8164742	ENST00000372159	135545788	135468384	4	DDX31	MACS_peak_30311	135545125	481.21	SRR765746_GSM1088663	16715
chr9	8158918	ENST00000372146	135545422	135570342	4	GTF3C4	MACS_peak_30311	135545125	481.21	SRR765746_GSM1088663	4667
chr9	8164742	ENST00000438527	135538887	135470147	4	DDX31	MACS_peak_30311	135545125	481.21	SRR765746_GSM1088663	16715
chr9	8164742	ENST00000372153	135545788	135469676	4	DDX31	MACS_peak_30311	135545125	481.21	SRR765746_GSM1088663	16715
chr9	8164742	ENST00000480876	135545788	135533506	4	DDX31	MACS_peak_30311	135545125	481.21	SRR765746_GSM1088663	16715
chr9	8164742	ENST00000310532	135545788	135513250	4	DDX31	MACS_peak_30311	135545125	481.21	SRR765746_GSM1088663	16715
chr9	8158918	ENST00000483873	135545422	135554697	4	GTF3C4	MACS_peak_30311	135545125	481.21	SRR765746_GSM1088663	4667
chr9	8156341	ENST00000375587	95087766	95382815	4	CENPP	MACS_peak_29684	95087679	642.87	SRR765746_GSM1088663	32933
chr9	8162759	ENST00000342112	101017872	100961311	5	TBC1D2	MACS_peak_29771	101011322	336.02	SRR765746_GSM1088663	18026
chr9	8162759	ENST00000465784	101017908	100972944	5	TBC1D2	MACS_peak_29771	101011322	336.02	SRR765746_GSM1088663	18026
chr9	8162759	ENST00000375066	101017915	100961311	5	TBC1D2	MACS_peak_29771	101011322	336.02	SRR765746_GSM1088663	18026
chr9	8156126	ENST00000445877	86595626	86617148	2	RMI1	MACS_peak_29579	86594566	334.29	SRR765746_GSM1088663	25764
chr9	8156126	ENST00000325875	86595713	86618985	2	RMI1	MACS_peak_29579	86594566	334.29	SRR765746_GSM1088663	25764
chr9	8156290	ENST00000314355	91926113	91931618	4	CKS2	MACS_peak_29646	91933310	362.54	SRR765746_GSM1088663	2000
chr9	8158714	ENST00000495699	133569193	133578568	4	EXOSC2	MACS_peak_30264	133569306	311.48	SRR765746_GSM1088663	17097
chr9	8158714	ENST00000430138	133569162	133580248	4	EXOSC2	MACS_peak_30264	133569306	311.48	SRR765746_GSM1088663	17097
chr9	8158714	ENST00000372352	133569167	133580248	4	EXOSC2	MACS_peak_30264	133569306	311.48	SRR765746_GSM1088663	17097
chr9	8158714	ENST00000372351	133569173	133580248	4	EXOSC2	MACS_peak_30264	133569306	311.48	SRR765746_GSM1088663	17097
chr9	8158714	ENST00000372350	133569174	133577680	4	EXOSC2	MACS_peak_30264	133569306	311.48	SRR765746_GSM1088663	17097
chr9	8158714	ENST00000491115	133569108	133579161	4	EXOSC2	MACS_peak_30264	133569306	311.48	SRR765746_GSM1088663	17097
chr9	8158714	ENST00000372358	133569108	133580248	4	EXOSC2	MACS_peak_30264	133569306	311.48	SRR765746_GSM1088663	17097
chr8	8150599	ENST00000523565	48872743	48685669	4	PRKDC	MACS_peak_28053	48873436	301.05	SRR765746_GSM1088663	9413
chr8	8146357	ENST00000519138	48874417	48878880	1	MCM4	MACS_peak_28053	48873436	301.05	SRR765746_GSM1088663	6947
chr8	8150599	ENST00000338368	48872743	48685669	4	PRKDC	MACS_peak_28053	48873436	301.05	SRR765746_GSM1088663	9413
chr8	8146357	ENST00000523944	48873458	48890720	1	MCM4	MACS_peak_28053	48873436	301.05	SRR765746_GSM1088663	6947
chr8	8150599	ENST00000314191	48872743	48685669	4	PRKDC	MACS_peak_28053	48873436	301.05	SRR765746_GSM1088663	9413
chr8	8146357	ENST00000262105	48873496	48890720	1	MCM4	MACS_peak_28053	48873436	301.05	SRR765746_GSM1088663	6947
chr8	8146357	ENST00000518221	48872745	48874887	1	MCM4	MACS_peak_28053	48873436	301.05	SRR765746_GSM1088663	6947
chr8	8146357	ENST00000520637	48877152	48883318	1	MCM4	MACS_peak_28053	48873436	301.05	SRR765746_GSM1088663	6947
chr8	8146357	ENST00000519170	48874057	48877225	1	MCM4	MACS_peak_28053	48873436	301.05	SRR765746_GSM1088663	6947
chr8	8151942	ENST00000522791	99129387	99114625	4	HRSP12	MACS_peak_28487	99129463	345.34	SRR765746_GSM1088663	16897
chr8	8151942	ENST00000521560	99129399	99114692	4	HRSP12	MACS_peak_28487	99129463	345.34	SRR765746_GSM1088663	16897
chr8	8151942	ENST00000520507	99129338	99114667	4	HRSP12	MACS_peak_28487	99129463	345.34	SRR765746_GSM1088663	16897
chr8	8151942	ENST00000254878	99129469	99114572	4	HRSP12	MACS_peak_28487	99129463	345.34	SRR765746_GSM1088663	16897
chr8	8148270	ENST00000518657	125555181	125562219	4	NDUFB9	MACS_peak_28754	125551314	320.92	SRR765746_GSM1088663	7704
chr8	8146921	ENST00000519380	74209251	74235334	7	RDH10	MACS_peak_28286	74205766	346.96	SRR765746_GSM1088663	19975
chr8	8146921	ENST00000521928	74208074	74233223	7	RDH10	MACS_peak_28286	74205766	346.96	SRR765746_GSM1088663	19975
chr8	8146921	ENST00000240285	74206847	74237516	7	RDH10	MACS_peak_28286	74205766	346.96	SRR765746_GSM1088663	19975
chr8	8145782	ENST00000518389	33342718	33356164	4	MAK16	MACS_peak_27877	33342676	362.93	SRR765746_GSM1088663	13703
chrX	8170704	ENST00000443684	153000798	153006058	5	ABCD1	MACS_peak_75335	153001256	311.43	GSM896988	61
chrX	8170704	ENST00000370129	152991272	152995352	5	ABCD1	MACS_peak_75335	153001256	311.43	GSM896988	61
chr13	7970763	ENST00000282397	29069232	28874489	7	FLT1	MACS_peak_18676	29067101	582.44	GSM896988	3763
chr13	7970763	ENST00000539099	29069265	28973181	7	FLT1	MACS_peak_18676	29067101	582.44	GSM896988	3763
chr12	7956759	ENST00000537585	64505591	64509785	5	SRGAP1	MACS_peak_16344	64503803	601.47	GSM896988	17382
chr12	7953291	ENST00000009180	6309615	6347425	7	CD9	MACS_peak_14623	6315699	409.09	GSM896988	1709
chr12	7953291	ENST00000382518	6308881	6347425	7	CD9	MACS_peak_14623	6315699	409.09	GSM896988	1709
chr12	7953291	ENST00000382519	6309551	6345436	7	CD9	MACS_peak_14623	6315699	409.09	GSM896988	1709
chr12	7953291	ENST00000536586	6309041	6344471	7	CD9	MACS_peak_14623	6315699	409.09	GSM896988	1709
chr12	7953291	ENST00000382515	6309963	6347425	7	CD9	MACS_peak_14623	6315699	409.09	GSM896988	1709
chr12	7965156	ENST00000552093	81283127	81239343	5	LIN7A	MACS_peak_16776	81276359	518.03	GSM896988	17787
chr12	7962811	ENST00000550870	49076021	49073544	4	KANSL2	MACS_peak_15774	49080746	316.31	GSM896988	26024
chr12	7962811	ENST00000553086	49075941	49047672	4	KANSL2	MACS_peak_15774	49080746	316.31	GSM896988	26024
chr11	7944275	ENST00000359862	118401803	118406547	5	TMEM25	MACS_peak_13835	118406946	432.46	GSM896988	25890
chr11	7944275	ENST00000354284	118401914	118417199	5	TMEM25	MACS_peak_13835	118406946	432.46	GSM896988	25890
chr11	7944275	ENST00000354064	118401917	118406543	5	TMEM25	MACS_peak_13835	118406946	432.46	GSM896988	25890
chr11	7944275	ENST00000411589	118401756	118406550	5	TMEM25	MACS_peak_13835	118406946	432.46	GSM896988	25890
chr11	7944275	ENST00000533627	118401917	118406543	5	TMEM25	MACS_peak_13835	118406946	432.46	GSM896988	25890
chr11	7944275	ENST00000359862	118401803	118406547	5	TMEM25	MACS_peak_13834	118394354	316.43	GSM896988	25890
chr11	7944275	ENST00000354284	118401914	118417199	5	TMEM25	MACS_peak_13834	118394354	316.43	GSM896988	25890
chr11	7944275	ENST00000354064	118401917	118406543	5	TMEM25	MACS_peak_13834	118394354	316.43	GSM896988	25890
chr11	7944275	ENST00000411589	118401756	118406550	5	TMEM25	MACS_peak_13834	118394354	316.43	GSM896988	25890
chr11	7944275	ENST00000533627	118401917	118406543	5	TMEM25	MACS_peak_13834	118394354	316.43	GSM896988	25890
chr11	7949588	ENST00000311330	66084515	66081958	7	CD248	MACS_peak_12476	66092737	382.57	GSM896988	18219
chr11	7952116	ENST00000526143	118796317	118768455	5	BCL9L	MACS_peak_13856	118793840	517.74	GSM896988	23688
chr11	7945831	ENST00000525498	3147838	3109136	5	OSBPL5	MACS_peak_10812	3147811	427.64	GSM896988	16392
chr11	7938100	ENST00000299397	6411655	6416225	5	SMPD1	MACS_peak_10874	6416997	417.85	GSM896988	11120
chr11	7938100	ENST00000533123	6411733	6416228	5	SMPD1	MACS_peak_10874	6416997	417.85	GSM896988	11120
chr11	7938100	ENST00000356761	6411655	6416225	5	SMPD1	MACS_peak_10874	6416997	417.85	GSM896988	11120
chr11	7938100	ENST00000342245	6411661	6416225	5	SMPD1	MACS_peak_10874	6416997	417.85	GSM896988	11120
chr11	7952341	ENST00000527977	122955422	122944414	5	CLMP	MACS_peak_14038	122953099	345.2	GSM896988	24039
chr11	7952341	ENST00000530371	122954444	122944193	5	CLMP	MACS_peak_14038	122953099	345.2	GSM896988	24039
chr11	7952335	ENST00000364009	122928869	122928785	1	SNORD14E	MACS_peak_14037	122937162	356	GSM896988	30354
chr11	7949264	ENST00000484846	64624135	64620203	5	EHD1	MACS_peak_12373	64620198	355.35	GSM896988	3242
chr11	7942527	ENST00000530163	74339908	74352010	1	POLD3	MACS_peak_12804	74331223	396.99	GSM896988	20932
chr11	7950248	ENST00000543644	72700057	72694810	7	FCHSD2	MACS_peak_12745	72696640	305.27	GSM896988	29114
chr11	7937892	ENST00000396993	3819132	3847580	4	PGAP2	MACS_peak_10829	3819643	306.3	GSM896988	17893
chr11	7937892	ENST00000528216	3818954	3847601	4	PGAP2	MACS_peak_10829	3819643	306.3	GSM896988	17893
chr11	7937892	ENST00000396991	3819132	3847580	4	PGAP2	MACS_peak_10829	3819643	306.3	GSM896988	17893
chr11	7937892	ENST00000492246	3819132	3847551	4	PGAP2	MACS_peak_10829	3819643	306.3	GSM896988	17893
chr11	7937892	ENST00000477358	3819142	3847547	4	PGAP2	MACS_peak_10829	3819643	306.3	GSM896988	17893
chr11	7937892	ENST00000532523	3819143	3847564	4	PGAP2	MACS_peak_10829	3819643	306.3	GSM896988	17893
chr11	7946661	ENST00000396505	12030629	11984653	5	DKK3	MACS_peak_11119	12022254	705.68	GSM896988	2893
chr11	7941179	ENST00000533129	64949204	64979329	5	CAPN1	MACS_peak_12394	64945399	316.2	GSM896988	1476
chr11	7941179	ENST00000533820	64948665	64979477	5	CAPN1	MACS_peak_12394	64945399	316.2	GSM896988	1476
chr11	7940349	ENST00000339492	60366174	60375129	4	CCDC86	MACS_peak_12153	60366128	648.16	GSM896988	28359
chr10	7930008	ENST00000405356	103911933	103923627	4	NOLC1	MACS_peak_9828	103902151	643.79	GSM896988	15608
chr10	7936706	ENST00000466047	121633133	121590713	4	MCMBP	MACS_peak_10340	121642074	347.35	GSM896988	25782
chr10	7936706	ENST00000369077	121632361	121590709	4	MCMBP	MACS_peak_10340	121642074	347.35	GSM896988	25782
chr10	7936706	ENST00000360003	121632266	121588972	4	MCMBP	MACS_peak_10340	121642074	347.35	GSM896988	25782
chr10	7929052	ENST00000371811	91092241	91100728	3	IFIT3	MACS_peak_9350	91102139	348.17	GSM896988	5411
chr10	7931268	ENST00000463330	127512179	127520219	4	BCCIP	MACS_peak_10489	127503499	351.39	GSM896988	978
chr10	7931268	ENST00000429863	127512115	127530506	4	BCCIP	MACS_peak_10489	127503499	351.39	GSM896988	978
chr10	7931268	ENST00000368759	127512115	127542264	4	BCCIP	MACS_peak_10489	127503499	351.39	GSM896988	978
chr10	7931268	ENST00000299130	127512115	127531375	4	BCCIP	MACS_peak_10489	127503499	351.39	GSM896988	978
chr10	7931268	ENST00000278100	127512115	127525122	4	BCCIP	MACS_peak_10489	127503499	351.39	GSM896988	978
chr10	7931268	ENST00000392718	127502109	127519918	4	BCCIP	MACS_peak_10489	127503499	351.39	GSM896988	978
chr10	7935146	ENST00000543788	96112733	96075004	1	NOC3L	MACS_peak_9531	96112664	395.09	GSM896988	24034
chr10	7936641	ENST00000484960	120914635	120900425	4	SFXN4	MACS_peak_10300	120914936	310.45	GSM896988	16088
chr10	7936641	ENST00000330036	120925175	120900442	4	SFXN4	MACS_peak_10301	120928052	315.69	GSM896988	16088
chr10	7936641	ENST00000355697	120925179	120900425	4	SFXN4	MACS_peak_10301	120928052	315.69	GSM896988	16088
chr10	7929732	ENST00000356713	101088856	101154087	4	CNNM1	MACS_peak_9677	101079050	434.31	GSM896988	102
chr10	7932765	ENST00000337532	28569071	28339922	2	MPP7	MACS_peak_7723	28577282	415.01	GSM896988	26542
chr17	8017437	ENST00000583202	61899383	61897619	4	FTSJ3	MACS_peak_29933	61893742	447.36	GSM896988	17136
chr17	8013159	ENST00000379504	17875711	17750139	5	TOM1L2	MACS_peak_28219	17883336	388.9	GSM896988	11984
chr17	8013159	ENST00000395739	17875718	17750663	5	TOM1L2	MACS_peak_28219	17883336	388.9	GSM896988	11984
chr17	8013159	ENST00000318094	17875711	17750163	5	TOM1L2	MACS_peak_28219	17883336	388.9	GSM896988	11984
chr16	7992967	ENST00000304735	4421849	4433529	5	VASN	MACS_peak_25471	4415521	343.28	GSM896988	18517
chr16	7998664	ENST00000384084	2012467	2012335	4	SNORA10	MACS_peak_25317	2017602	603.78	GSM896988	32598
chr16	7993946	ENST00000263026	22217603	22297954	4	EEF2K	MACS_peak_25866	22216183	379.06	GSM896988	24615
chr16	7999025	ENST00000574494	3712268	3708039	4	TRAP1	MACS_peak_25420	3707694	308.15	GSM896988	16264
chr16	7995739	ENST00000564727	56385353	56389120	5	GNAO1	MACS_peak_26566	56394159	400.61	GSM896988	4389
chr16	7993458	ENST00000452191	15596123	15681931	7	C16orf45	MACS_peak_25717	15592337	307.5	GSM896988	19213
chr16	7994981	ENST00000566237	30960444	30965827	7	ORAI3	MACS_peak_26129	30952096	426.28	GSM896988	28185
chr16	7994981	ENST00000318663	30960387	30966259	7	ORAI3	MACS_peak_26129	30952096	426.28	GSM896988	28185
chr16	7994981	ENST00000563161	30960402	30964869	7	ORAI3	MACS_peak_26129	30952096	426.28	GSM896988	28185
chr16	7994981	ENST00000566056	30959707	30965640	7	AC135048.13	MACS_peak_26129	30952096	426.28	GSM896988	0
chr16	7998784	ENST00000566200	2333742	2328296	4	ABCA3	MACS_peak_25338	2331082	659.14	GSM896988	33
chr16	7996934	ENST00000254941	69373700	69377007	4	NIP7	MACS_peak_26916	69370568	301.02	GSM896988	24328
chr16	7996934	ENST00000563364	69373830	69375213	4	NIP7	MACS_peak_26916	69370568	301.02	GSM896988	24328
chr16	7996934	ENST00000565034	69373733	69375338	4	NIP7	MACS_peak_26916	69370568	301.02	GSM896988	24328
chr16	7996934	ENST00000254940	69373333	69377014	4	NIP7	MACS_peak_26916	69370568	301.02	GSM896988	24328
chr16	7996934	ENST00000567202	69374174	69375957	4	NIP7	MACS_peak_26916	69370568	301.02	GSM896988	24328
chr16	7996934	ENST00000562523	69374179	69375975	4	NIP7	MACS_peak_26916	69370568	301.02	GSM896988	24328
chr15	7986359	ENST00000557938	99277941	99442775	7	IGF1R	MACS_peak_25126	99276589	393.35	GSM896988	5465
chr14	7975268	ENST00000557319	68113165	68117525	1	ARG2	MACS_peak_21735	68114524	379.4	GSM896988	664
chr19	8028652	ENST00000248673	39897487	39900045	5	ZFP36	MACS_peak_33658	39895554	333.16	GSM896988	12862
chr19	8035236	ENST00000253669	17186423	17160539	1	HAUS8	MACS_peak_33264	17187659	350.64	GSM896988	30532
chr19	8035465	ENST00000317018	18548966	18545632	5	ISYNA1	MACS_peak_33355	18543533	622.66	GSM896988	29821
chr19	8035465	ENST00000338128	18549111	18545198	5	ISYNA1	MACS_peak_33355	18543533	622.66	GSM896988	29821
chr19	8035465	ENST00000457269	18548977	18545619	5	ISYNA1	MACS_peak_33355	18543533	622.66	GSM896988	29821
chr19	8035465	ENST00000545187	18548921	18545198	5	ISYNA1	MACS_peak_33355	18543533	622.66	GSM896988	29821
chr18	8020254	ENST00000399892	12948020	12987535	4	SEH1L	MACS_peak_31000	12938488	325.85	GSM896988	30379
chr18	8020254	ENST00000262124	12947994	12987535	4	SEH1L	MACS_peak_31000	12938488	325.85	GSM896988	30379
chr18	8020254	ENST00000587761	12948047	12978859	4	SEH1L	MACS_peak_31000	12938488	325.85	GSM896988	30379
chr20	8066214	ENST00000474777	36793661	36773752	7	TGM2	MACS_peak_42340	36793693	326.82	GSM896988	11778
chr20	8066214	ENST00000468262	36793684	36766352	7	TGM2	MACS_peak_42340	36793693	326.82	GSM896988	11778
chr20	8066214	ENST00000361475	36793774	36756863	7	TGM2	MACS_peak_42340	36793693	326.82	GSM896988	11778
chr20	8066214	ENST00000536701	36793672	36758357	7	TGM2	MACS_peak_42340	36793693	326.82	GSM896988	11778
chr20	8066214	ENST00000536724	36793672	36758536	7	TGM2	MACS_peak_42340	36793693	326.82	GSM896988	11778
chr20	8065668	ENST00000375351	31452986	31410308	4	CDK5RAP1	MACS_peak_42112	31453041	327.64	GSM896988	15880
chr21	8068353	ENST00000482679	35496253	35515334	4	MRPS6	MACS_peak_43616	35492241	374.45	GSM896988	14051
chr21	8068353	ENST00000483977	35494474	35515334	4	MRPS6	MACS_peak_43616	35492241	374.45	GSM896988	14051
chr21	8068938	ENST00000475534	45209394	45217418	4	RRP1	MACS_peak_43973	45207237	392.84	GSM896988	18785
chr21	8068938	ENST00000467112	45212812	45225174	4	RRP1	MACS_peak_43973	45207237	392.84	GSM896988	18785
chr21	8068938	ENST00000483896	45209440	45217863	4	RRP1	MACS_peak_43973	45207237	392.84	GSM896988	18785
chr7	8131339	ENST00000382361	5632454	5646286	7	FSCN1	MACS_peak_63852	5640696	391.25	GSM896988	11148
chr7	8131339	ENST00000405801	5634317	5643629	7	FSCN1	MACS_peak_63852	5640696	391.25	GSM896988	11148
chr7	8131339	ENST00000340250	5632439	5646279	7	FSCN1	MACS_peak_63852	5640696	391.25	GSM896988	11148
chr7	8131339	ENST00000473330	5642503	5646285	7	FSCN1	MACS_peak_63852	5640696	391.25	GSM896988	11148
chr7	8137250	ENST00000223293	150382788	150390729	2	GIMAP2	MACS_peak_67419	150379275	353.44	GSM896988	21789
chr7	8137250	ENST00000223293	150382788	150390729	2	GIMAP2	MACS_peak_67423	150390496	325.55	GSM896988	21789
chr7	8138489	ENST00000465490	21956515	21943768	4	CDCA7L	MACS_peak_64206	21951787	342.83	GSM896988	30777
chr7	8130993	ENST00000477004	195242	208976	7	FAM20C	MACS_peak_63691	203282	373.87	GSM896988	22140
chr7	8133106	ENST00000383907	65220513	65220646	4	SNORA22	MACS_peak_65224	65217974	740.15	GSM896988	0
chr6	8124813	ENST00000376405	30685458	30667585	1	MDC1	MACS_peak_60040	30693733	387.3	GSM896988	21163
chr6	8124813	ENST00000551460	30693704	30675832	1	MDC1	MACS_peak_60040	30693733	387.3	GSM896988	21163
chr6	8124813	ENST00000376406	30685666	30667584	1	MDC1	MACS_peak_60040	30693733	387.3	GSM896988	21163
chr6	8124813	ENST00000427406	30693912	30675831	1	MDC1	MACS_peak_60040	30693733	387.3	GSM896988	21163
chr6	8129963	ENST00000367594	143804807	143788771	4	ADAT2	MACS_peak_62979	143813575	585.66	GSM896988	21172
chr6	8121515	ENST00000368851	111408781	111544223	4	SLC16A10	MACS_peak_62012	111409946	364.61	GSM896988	17027
chr6	8127158	ENST00000514933	53388122	53379133	4	GCLC	MACS_peak_60840	53383559	410.88	GSM896988	4311
chr6	8127158	ENST00000509541	53375246	53362139	4	GCLC	MACS_peak_60840	53383559	410.88	GSM896988	4311
chr6	8118594	ENST00000548074	33197903	33209125	5	HLA-DPB1	MACS_peak_60170	33199674	316.79	GSM896988	4940
chr6	8118669	ENST00000448818	33498671	33517062	2	KIFC1	MACS_peak_60191	33504263	324.52	GSM896988	6389
chr6	8118669	ENST00000426791	33498996	33510997	2	KIFC1	MACS_peak_60191	33504263	324.52	GSM896988	6389
chr6	8179564	ENST00000492385	33513359	33514228	2	KIFC1	MACS_peak_60191	33504263	324.52	GSM896988	6389
chr6	8123609	ENST00000380698	2903514	2887500	5	SERPINB9	MACS_peak_59061	2898120	453.6	GSM896988	8955
chr5	8116530	ENST00000385607	180601497	180601422	4	SNORD96	MACS_peak_58947	180603380	347.23	GSM896988	#N/A
chr5	8109843	ENST00000522138	169064290	169108869	2	DOCK2	MACS_peak_58574	169055952	317.73	GSM896988	2988
chr5	8109843	ENST00000256935	169064251	169510386	2	DOCK2	MACS_peak_58574	169055952	317.73	GSM896988	2988
chr5	8109843	ENST00000524185	169064295	169509938	2	DOCK2	MACS_peak_58574	169055952	317.73	GSM896988	2988
chr5	8108166	ENST00000509954	134229316	134235547	5	TXNDC15	MACS_peak_57645	134237950	319.86	GSM896988	20652
chr5	8110147	ENST00000332772	175740083	175772992	4	SIMC1	MACS_peak_58765	175748205	703.46	GSM896988	24779
chr5	8115397	ENST00000524363	154214514	154202055	7	FAXDC2	MACS_peak_58336	154217293	377.49	GSM896988	1334
chr5	8115397	ENST00000522825	154214648	154202087	7	FAXDC2	MACS_peak_58336	154217293	377.49	GSM896988	1334
chr5	8115397	ENST00000523997	154215882	154203121	7	FAXDC2	MACS_peak_58336	154217293	377.49	GSM896988	1334
chr5	8111892	ENST00000196371	41870621	41730167	4	OXCT1	MACS_peak_55402	41871709	316.55	GSM896988	8527
chr5	8111892	ENST00000510509	41870222	41870818	4	OXCT1-AS1	MACS_peak_55402	41871709	316.55	GSM896988	40423
chr4	8096335	ENST00000380265	89299891	89364249	2	HERC6	MACS_peak_52451	89298714	339.36	GSM896988	26072
chr4	8096335	ENST00000504905	89300063	89311884	2	HERC6	MACS_peak_52451	89298714	339.36	GSM896988	26072
chr4	8096335	ENST00000506714	89300143	89320921	2	HERC6	MACS_peak_52451	89298714	339.36	GSM896988	26072
chr4	8096335	ENST00000502870	89300216	89312030	2	HERC6	MACS_peak_52451	89298714	339.36	GSM896988	26072
chr4	8096335	ENST00000273960	89299891	89319293	2	HERC6	MACS_peak_52451	89298714	339.36	GSM896988	26072
chr4	8096335	ENST00000264346	89300015	89364263	2	HERC6	MACS_peak_52451	89298714	339.36	GSM896988	26072
chr4	8101158	ENST00000452464	77134756	77082439	5	SCARB2	MACS_peak_52073	77131143	355.88	GSM896988	1665
chr4	8101449	ENST00000405413	84256306	84213614	2	HPSE	MACS_peak_52288	84250763	567.06	GSM896988	5164
chr4	8101449	ENST00000311412	84256035	84213614	2	HPSE	MACS_peak_52288	84250763	567.06	GSM896988	5164
chr4	8101449	ENST00000508891	84256306	84216473	2	HPSE	MACS_peak_52288	84250763	567.06	GSM896988	5164
chr4	8094625	ENST00000508137	39046680	39123828	5	KLHL5	MACS_peak_51419	39044405	375.66	GSM896988	6356
chr4	8099051	ENST00000507120	2943443	2939660	4	NOP14	MACS_peak_50617	2934941	371.02	GSM896988	16821
chr4	8102371	ENST00000506675	113482694	113460585	1	C4orf21	MACS_peak_52955	113489336	500.25	GSM896988	25654
chr3	8088642	ENST00000475366	66548683	66465382	1	LRIG1	MACS_peak_47122	66541129	305.75	GSM896988	17360
chr3	8078650	ENST00000447745	38006128	38025959	5	CTDSPL	MACS_peak_46178	38013492	563.91	GSM896988	16890
chr3	8078650	ENST00000436654	38017264	38023875	5	CTDSPL	MACS_peak_46178	38013492	563.91	GSM896988	16890
chr3	8092661	ENST00000392472	187009765	186951872	7	MASP1	MACS_peak_50108	187014567	511.65	GSM896988	6901
chr3	8092661	ENST00000169293	187009745	186964149	7	MASP1	MACS_peak_50108	187014567	511.65	GSM896988	6901
chr3	8092661	ENST00000337774	187009810	186935942	7	MASP1	MACS_peak_50108	187014567	511.65	GSM896988	6901
chr3	8087806	ENST00000461554	52001461	51991474	5	PCBP4	MACS_peak_46717	51991880	669.24	GSM896988	8652
chr3	8087806	ENST00000492809	51995652	51991474	5	PCBP4	MACS_peak_46717	51991880	669.24	GSM896988	8652
chr3	8087806	ENST00000498822	51997272	51991476	5	PCBP4	MACS_peak_46717	51991880	669.24	GSM896988	8652
chr3	8087806	ENST00000395014	51994694	51991476	5	PCBP4	MACS_peak_46717	51991880	669.24	GSM896988	8652
chr3	8087806	ENST00000322099	51996908	51991472	5	PCBP4	MACS_peak_46717	51991880	669.24	GSM896988	8652
chr3	8087806	ENST00000497390	51995652	51991474	5	PCBP4	MACS_peak_46717	51991880	669.24	GSM896988	8652
chr3	8087806	ENST00000355852	52001473	51991470	5	PCBP4	MACS_peak_46717	51991880	669.24	GSM896988	8652
chr3	8090591	ENST00000324093	129325661	129274018	7	PLXND1	MACS_peak_48490	129325614	673.69	GSM896988	9107
chr3	8090591	ENST00000393239	129325661	129274018	7	PLXND1	MACS_peak_48490	129325614	673.69	GSM896988	9107
chr3	8087806	ENST00000484633	52002426	51991474	5	PCBP4	MACS_peak_46718	52005018	375.44	GSM896988	8652
chr3	8087806	ENST00000461554	52001461	51991474	5	PCBP4	MACS_peak_46718	52005018	375.44	GSM896988	8652
chr3	8087806	ENST00000492809	51995652	51991474	5	PCBP4	MACS_peak_46718	52005018	375.44	GSM896988	8652
chr3	8087806	ENST00000498822	51997272	51991476	5	PCBP4	MACS_peak_46718	52005018	375.44	GSM896988	8652
chr3	8087806	ENST00000322099	51996908	51991472	5	PCBP4	MACS_peak_46718	52005018	375.44	GSM896988	8652
chr3	8087806	ENST00000497390	51995652	51991474	5	PCBP4	MACS_peak_46718	52005018	375.44	GSM896988	8652
chr3	8087806	ENST00000355852	52001473	51991470	5	PCBP4	MACS_peak_46718	52005018	375.44	GSM896988	8652
chr3	8093053	ENST00000426789	195782085	195754054	4	TFRC	MACS_peak_50335	195774565	371.44	GSM896988	11763
chr3	8093053	ENST00000491658	195796571	195794478	4	TFRC	MACS_peak_50339	195795578	463.5	GSM896988	11763
chr3	8093053	ENST00000464368	195792421	195789262	4	TFRC	MACS_peak_50339	195795578	463.5	GSM896988	11763
chr3	8093053	ENST00000475593	195789846	195780380	4	TFRC	MACS_peak_50339	195795578	463.5	GSM896988	11763
chr2	8041867	ENST00000394792	47483795	47563666	1	MSH2	MACS_peak_36152	47484128	345.55	GSM896988	7325
chr2	8040211	ENST00000540845	10183956	10194963	5	KLF11	MACS_peak_35006	10178473	489.79	GSM896988	11811
chr2	8040211	ENST00000448523	10183956	10188006	5	KLF11	MACS_peak_35006	10178473	489.79	GSM896988	11811
chr2	8049044	ENST00000488821	232235285	232236930	7	ARMC9	MACS_peak_40794	232235281	399.32	GSM896988	20730
chr2	8040843	ENST00000403525	27440276	27466653	4	CAD	MACS_peak_35480	27446915	423.69	GSM896988	1424
chr2	8040843	ENST00000264705	27440258	27466811	4	CAD	MACS_peak_35480	27446915	423.69	GSM896988	1424
chr2	8058824	ENST00000236976	216586591	216516366	4	MREG	MACS_peak_40242	216586612	325.17	GSM896988	25478
chr2	8052331	ENST00000260604	55920977	55862229	1	PNPT1	MACS_peak_36306	55923911	318.1	GSM896988	23166
chr2	8052331	ENST00000447944	55921045	55861400	1	PNPT1	MACS_peak_36306	55923911	318.1	GSM896988	23166
chr2	8052331	ENST00000415374	55920958	55861704	1	PNPT1	MACS_peak_36306	55923911	318.1	GSM896988	23166
chr2	8041422	ENST00000437184	33683113	33747169	1	RASGRP3	MACS_peak_35699	33678383	590.9	GSM896988	14545
chr2	8051030	ENST00000492069	27427540	27424580	4	SLC5A6	MACS_peak_35479	27433439	724.27	GSM896988	11041
chr2	8051030	ENST00000401463	27434661	27429762	4	SLC5A6	MACS_peak_35479	27433439	724.27	GSM896988	11041
chr2	8051030	ENST00000412471	27434898	27428894	4	SLC5A6	MACS_peak_35479	27433439	724.27	GSM896988	11041
chr2	8040843	ENST00000403525	27440276	27466653	4	CAD	MACS_peak_35479	27433439	724.27	GSM896988	1424
chr2	8051030	ENST00000445802	27434806	27428275	4	SLC5A6	MACS_peak_35479	27433439	724.27	GSM896988	11041
chr2	8051030	ENST00000432106	27435818	27429805	4	SLC5A6	MACS_peak_35479	27433439	724.27	GSM896988	11041
chr2	8051030	ENST00000476319	27427949	27424652	4	SLC5A6	MACS_peak_35479	27433439	724.27	GSM896988	11041
chr2	8040843	ENST00000264705	27440258	27466811	4	CAD	MACS_peak_35479	27433439	724.27	GSM896988	1424
chr2	8051030	ENST00000461757	27425917	27422455	4	SLC5A6	MACS_peak_35479	27433439	724.27	GSM896988	11041
chr2	8041383	ENST00000354476	33172369	33624573	7	LTBP1	MACS_peak_35671	33181996	308.45	GSM896988	6714
chr2	8041383	ENST00000404816	33172039	33624426	7	LTBP1	MACS_peak_35671	33181996	308.45	GSM896988	6714
chr2	8046488	ENST00000410019	174219600	174232798	1	CDCA7	MACS_peak_39081	174225944	375.89	GSM896988	14628
chr2	8046488	ENST00000392567	174219580	174233719	1	CDCA7	MACS_peak_39081	174225944	375.89	GSM896988	14628
chr2	8046488	ENST00000468359	174223235	174230244	1	CDCA7	MACS_peak_39081	174225944	375.89	GSM896988	14628
chr2	8054664	ENST00000495264	113012637	113007684	4	ZC3H8	MACS_peak_37671	113016561	583.75	GSM896988	30941
chr2	8054664	ENST00000464305	113012713	112994163	4	ZC3H8	MACS_peak_37671	113016561	583.75	GSM896988	30941
chr2	8054664	ENST00000272570	113012664	112973442	4	ZC3H8	MACS_peak_37671	113016561	583.75	GSM896988	30941
chr2	8054664	ENST00000474234	113012600	112990903	4	ZC3H8	MACS_peak_37671	113016561	583.75	GSM896988	30941
chr1	7899462	ENST00000398958	28832455	28865708	1	RCC1	MACS_peak_1156	28842316	427.99	GSM896988	1913
chr1	7899462	ENST00000411533	28844778	28863387	1	RCC1	MACS_peak_1156	28842316	427.99	GSM896988	1913
chr1	7899462	ENST00000373831	28844769	28864676	1	RCC1	MACS_peak_1156	28842316	427.99	GSM896988	1913
chr1	7899462	ENST00000373833	28832569	28865812	1	RCC1	MACS_peak_1156	28842316	427.99	GSM896988	1913
chr1	7899462	ENST00000373832	28844648	28865495	1	RCC1	MACS_peak_1156	28842316	427.99	GSM896988	1913
chr1	7899462	ENST00000430407	28845207	28862805	1	RCC1	MACS_peak_1156	28842316	427.99	GSM896988	1913
chr1	7903032	ENST00000467953	93575803	93602689	1	MTF2	MACS_peak_3061	93583943	327.44	GSM896988	29535
chr1	7900183	ENST00000373045	38259474	38266805	4	MANEAL	MACS_peak_1510	38250752	659.28	GSM896988	26452
chr1	7905428	ENST00000353024	151512781	151556058	2	TUFT1	MACS_peak_4135	151517163	384.44	GSM896988	12422
chr1	7905428	ENST00000538902	151512785	151554580	2	TUFT1	MACS_peak_4135	151517163	384.44	GSM896988	12422
chr1	7905428	ENST00000368848	151512784	151556059	2	TUFT1	MACS_peak_4135	151517163	384.44	GSM896988	12422
chr1	7905428	ENST00000368849	151512781	151556059	2	TUFT1	MACS_peak_4135	151517163	384.44	GSM896988	12422
chr1	7905428	ENST00000498606	151512810	151542302	2	TUFT1	MACS_peak_4135	151517163	384.44	GSM896988	12422
chr1	7905428	ENST00000392712	151512781	151556059	2	TUFT1	MACS_peak_4135	151517163	384.44	GSM896988	12422
chr1	7899134	ENST00000453146	26584164	26605298	2	CEP85	MACS_peak_1032	26577471	327.65	GSM896988	25309
chr1	7913237	ENST00000375078	20812713	20808884	7	CAMK2N1	MACS_peak_758	20812733	913.86	GSM896988	24190
chr1	7898411	ENST00000383925	16840780	16840617	4	RNU1-1	MACS_peak_595	16843794	499.15	GSM896988	10120
chr1	7923386	ENST00000400965	200182339	200132322	7	LMOD1	MACS_peak_5615	200191133	352.1	GSM896988	6647
chr1	7916316	ENST00000360494	54076763	54005980	1	TMEM48	MACS_peak_2029	54076359	350.65	GSM896988	#N/A
chr9	8157582	ENST00000394352	123129274	123134941	7	GSN	MACS_peak_73776	123122410	683.5	GSM896988	4620
chr9	8157582	ENST00000373818	124062071	124095120	7	GSN	MACS_peak_73830	124066838	373.9	GSM896988	4620
chr9	8157582	ENST00000373807	124073749	124094168	7	GSN	MACS_peak_73830	124066838	373.9	GSM896988	4620
chr9	8159142	ENST00000371817	137533620	137736686	5	COL5A1	MACS_peak_74438	137543327	338.81	GSM896988	2209
chr9	8159142	ENST00000464187	137545031	137601073	5	COL5A1	MACS_peak_74438	137543327	338.81	GSM896988	2209
chr9	8155169	ENST00000377966	36036430	36124448	7	RECK	MACS_peak_71988	36035811	383.1	GSM896988	11345
chr9	8154059	ENST00000382182	2151809	2183577	5	SMARCA2	MACS_peak_71283	2147939	960.27	GSM896988	11098
chr8	8150138	ENST00000256246	30706608	30689060	4	TEX15	MACS_peak_68437	30705135	316.75	GSM896988	11738
chr8	8150002	ENST00000522609	28286929	28285941	1	FBXO16	MACS_peak_68323	28279400	302.17	GSM896988	13618
chr8	8150002	ENST00000518248	28314323	28285925	1	FBXO16	MACS_peak_68326	28314787	1011.74	GSM896988	13618
chr8	8152522	ENST00000522826	120651020	120569761	7	ENPP2	MACS_peak_70486	120660437	343.72	GSM896988	3357
chr8	8152522	ENST00000259486	120651070	120569326	7	ENPP2	MACS_peak_70486	120660437	343.72	GSM896988	3357
chr8	8152522	ENST00000518958	120651064	120628509	7	ENPP2	MACS_peak_70486	120660437	343.72	GSM896988	3357
chr8	8152522	ENST00000075322	120651079	120569761	7	ENPP2	MACS_peak_70486	120660437	343.72	GSM896988	3357
chr8	8152522	ENST00000520066	120651054	120628493	7	ENPP2	MACS_peak_70486	120660437	343.72	GSM896988	3357
chr13	7970763	ENST00000282397	29069232	28874489	7	FLT1	MACS_peak_6149	29067333	595.88	GSM1000576	3763
chr13	7970763	ENST00000539099	29069265	28973181	7	FLT1	MACS_peak_6149	29067333	595.88	GSM1000576	3763
chr12	7953291	ENST00000009180	6309615	6347425	7	CD9	MACS_peak_4842	6315705	406.72	GSM1000576	1709
chr12	7953291	ENST00000382518	6308881	6347425	7	CD9	MACS_peak_4842	6315705	406.72	GSM1000576	1709
chr12	7953291	ENST00000382519	6309551	6345436	7	CD9	MACS_peak_4842	6315705	406.72	GSM1000576	1709
chr12	7953291	ENST00000536586	6309041	6344471	7	CD9	MACS_peak_4842	6315705	406.72	GSM1000576	1709
chr12	7953291	ENST00000382515	6309963	6347425	7	CD9	MACS_peak_4842	6315705	406.72	GSM1000576	1709
chr11	7940349	ENST00000339492	60366174	60375129	4	CCDC86	MACS_peak_4068	60366157	549.9	GSM1000576	28359
chr16	7995681	ENST00000543485	55514445	55539437	7	MMP2	MACS_peak_8630	55523395	388.27	GSM1000576	7166
chr16	7995681	ENST00000570283	55522574	55536801	7	MMP2	MACS_peak_8630	55523395	388.27	GSM1000576	7166
chr16	7995681	ENST00000564864	55513910	55519688	7	MMP2	MACS_peak_8630	55523395	388.27	GSM1000576	7166
chr16	7995681	ENST00000437642	55515469	55539671	7	MMP2	MACS_peak_8630	55523395	388.27	GSM1000576	7166
chr19	8035465	ENST00000317018	18548966	18545632	5	ISYNA1	MACS_peak_11153	18543583	349.11	GSM1000576	29821
chr19	8035465	ENST00000338128	18549111	18545198	5	ISYNA1	MACS_peak_11153	18543583	349.11	GSM1000576	29821
chr19	8035465	ENST00000457269	18548977	18545619	5	ISYNA1	MACS_peak_11153	18543583	349.11	GSM1000576	29821
chr19	8035465	ENST00000545187	18548921	18545198	5	ISYNA1	MACS_peak_11153	18543583	349.11	GSM1000576	29821
chr7	8131339	ENST00000382361	5632454	5646286	7	FSCN1	MACS_peak_20411	5640652	380.38	GSM1000576	11148
chr7	8131339	ENST00000405801	5634317	5643629	7	FSCN1	MACS_peak_20411	5640652	380.38	GSM1000576	11148
chr7	8131339	ENST00000340250	5632439	5646279	7	FSCN1	MACS_peak_20411	5640652	380.38	GSM1000576	11148
chr7	8131339	ENST00000473330	5642503	5646285	7	FSCN1	MACS_peak_20411	5640652	380.38	GSM1000576	11148
chr6	8121515	ENST00000368851	111408781	111544223	4	SLC16A10	MACS_peak_19875	111409966	399.69	GSM1000576	17027
chr5	8116530	ENST00000385607	180601497	180601422	4	SNORD96	MACS_peak_18980	180603451	344.83	GSM1000576	#N/A
chr3	8087806	ENST00000484633	52002426	51991474	5	PCBP4	MACS_peak_15576	52004894	654	GSM1000576	8652
chr3	8087806	ENST00000461554	52001461	51991474	5	PCBP4	MACS_peak_15576	52004894	654	GSM1000576	8652
chr3	8087806	ENST00000492809	51995652	51991474	5	PCBP4	MACS_peak_15576	52004894	654	GSM1000576	8652
chr3	8087806	ENST00000498822	51997272	51991476	5	PCBP4	MACS_peak_15576	52004894	654	GSM1000576	8652
chr3	8087806	ENST00000322099	51996908	51991472	5	PCBP4	MACS_peak_15576	52004894	654	GSM1000576	8652
chr3	8087806	ENST00000497390	51995652	51991474	5	PCBP4	MACS_peak_15576	52004894	654	GSM1000576	8652
chr3	8087806	ENST00000355852	52001473	51991470	5	PCBP4	MACS_peak_15576	52004894	654	GSM1000576	8652
chr2	8051030	ENST00000492069	27427540	27424580	4	SLC5A6	MACS_peak_11933	27433491	312.92	GSM1000576	11041
chr2	8051030	ENST00000401463	27434661	27429762	4	SLC5A6	MACS_peak_11933	27433491	312.92	GSM1000576	11041
chr2	8051030	ENST00000412471	27434898	27428894	4	SLC5A6	MACS_peak_11933	27433491	312.92	GSM1000576	11041
chr2	8040843	ENST00000403525	27440276	27466653	4	CAD	MACS_peak_11933	27433491	312.92	GSM1000576	1424
chr2	8051030	ENST00000445802	27434806	27428275	4	SLC5A6	MACS_peak_11933	27433491	312.92	GSM1000576	11041
chr2	8051030	ENST00000432106	27435818	27429805	4	SLC5A6	MACS_peak_11933	27433491	312.92	GSM1000576	11041
chr2	8051030	ENST00000476319	27427949	27424652	4	SLC5A6	MACS_peak_11933	27433491	312.92	GSM1000576	11041
chr2	8040843	ENST00000264705	27440258	27466811	4	CAD	MACS_peak_11933	27433491	312.92	GSM1000576	1424
chr2	8051030	ENST00000461757	27425917	27422455	4	SLC5A6	MACS_peak_11933	27433491	312.92	GSM1000576	11041
chr1	7899462	ENST00000398958	28832455	28865708	1	RCC1	MACS_peak_449	28842304	316.35	GSM1000576	1913
chr1	7899462	ENST00000411533	28844778	28863387	1	RCC1	MACS_peak_449	28842304	316.35	GSM1000576	1913
chr1	7899462	ENST00000373831	28844769	28864676	1	RCC1	MACS_peak_449	28842304	316.35	GSM1000576	1913
chr1	7899462	ENST00000373833	28832569	28865812	1	RCC1	MACS_peak_449	28842304	316.35	GSM1000576	1913
chr1	7899462	ENST00000373832	28844648	28865495	1	RCC1	MACS_peak_449	28842304	316.35	GSM1000576	1913
chr1	7899462	ENST00000430407	28845207	28862805	1	RCC1	MACS_peak_449	28842304	316.35	GSM1000576	1913
chr1	7898411	ENST00000383925	16840780	16840617	4	RNU1-1	MACS_peak_234	16843827	370.73	GSM1000576	10120
chr1	7903032	ENST00000467953	93575803	93602689	1	MTF2	MACS_peak_1088	93583977	317.11	GSM1000576	29535
chr1	7900183	ENST00000373045	38259474	38266805	4	MANEAL	MACS_peak_584	38250748	404.89	GSM1000576	26452
chr8	8146579	ENST00000525508	61653992	61737974	4	CHD7	MACS_peak_21927	61659149	339.22	GSM1000576	20626
chr13	7970763	ENST00000282397	29069232	28874489	7	FLT1	MACS_peak_10753	29067276	417.61	GSM748557	3763
chr13	7970763	ENST00000539099	29069265	28973181	7	FLT1	MACS_peak_10753	29067276	417.61	GSM748557	3763
chr12	7956759	ENST00000537585	64505591	64509785	5	SRGAP1	MACS_peak_9608	64504043	416.37	GSM748557	17382
chr12	7962811	ENST00000550870	49076021	49073544	4	KANSL2	MACS_peak_9272	49081162	399.1	GSM748557	26024
chr12	7962811	ENST00000553086	49075941	49047672	4	KANSL2	MACS_peak_9272	49081162	399.1	GSM748557	26024
chr12	7956301	ENST00000555124	57594891	57597059	7	LRP1	MACS_peak_9530	57587196	482.05	GSM748557	6692
chr12	7956301	ENST00000555941	57594057	57594936	7	LRP1	MACS_peak_9530	57587196	482.05	GSM748557	6692
chr11	7952116	ENST00000526143	118796317	118768455	5	BCL9L	MACS_peak_8276	118793842	332.65	GSM748557	23688
chr11	7946661	ENST00000396505	12030629	11984653	5	DKK3	MACS_peak_6692	12022248	355.95	GSM748557	2893
chr11	7943749	ENST00000533999	111411005	111425937	5	LAYN	MACS_peak_8111	111401303	470.56	GSM748557	29471
chr11	7940349	ENST00000339492	60366174	60375129	4	CCDC86	MACS_peak_7243	60366115	605.18	GSM748557	28359
chr11	7944275	ENST00000359862	118401803	118406547	5	TMEM25	MACS_peak_8259	118394079	302.82	GSM748557	25890
chr11	7944275	ENST00000354284	118401914	118417199	5	TMEM25	MACS_peak_8259	118394079	302.82	GSM748557	25890
chr11	7944275	ENST00000354064	118401917	118406543	5	TMEM25	MACS_peak_8259	118394079	302.82	GSM748557	25890
chr11	7944275	ENST00000411589	118401756	118406550	5	TMEM25	MACS_peak_8259	118394079	302.82	GSM748557	25890
chr11	7944275	ENST00000533627	118401917	118406543	5	TMEM25	MACS_peak_8259	118394079	302.82	GSM748557	25890
chr10	7935146	ENST00000543788	96112733	96075004	1	NOC3L	MACS_peak_5680	96112651	359.96	GSM748557	24034
chr10	7930226	ENST00000369797	105156405	105206049	4	PDCD11	MACS_peak_5884	105146427	446	GSM748557	13408
chr10	7930008	ENST00000370007	103912172	103923627	4	NOLC1	MACS_peak_5850	103902542	572.04	GSM748557	15608
chr10	7930008	ENST00000405356	103911933	103923627	4	NOLC1	MACS_peak_5850	103902542	572.04	GSM748557	15608
chr10	7936641	ENST00000484960	120914635	120900425	4	SFXN4	MACS_peak_6117	120914904	302.94	GSM748557	16088
chr10	7931863	ENST00000459912	5708541	5680831	4	ASB13	MACS_peak_4432	5700231	314.56	GSM748557	19765
chr17	8009568	ENST00000441391	72244097	72258155	4	TTYH2	MACS_peak_17841	72244948	416.59	GSM748557	13877
chr17	8009568	ENST00000534346	72236939	72246153	4	TTYH2	MACS_peak_17841	72244948	416.59	GSM748557	13877
chr17	8009568	ENST00000528152	72245463	72249385	4	TTYH2	MACS_peak_17841	72244948	416.59	GSM748557	13877
chr17	8009568	ENST00000526858	72246096	72256345	4	TTYH2	MACS_peak_17841	72244948	416.59	GSM748557	13877
chr17	8011293	ENST00000322335	2554594	2539430	4	KIAA0664	MACS_peak_16144	2561798	427.07	GSM748557	#N/A
chr17	8003611	ENST00000301324	635824	646081	4	FAM57A	MACS_peak_16069	632324	376.39	GSM748557	29646
chr17	8003611	ENST00000308278	635652	646206	4	FAM57A	MACS_peak_16069	632324	376.39	GSM748557	29646
chr17	8003611	ENST00000572018	635786	644605	4	FAM57A	MACS_peak_16069	632324	376.39	GSM748557	29646
chr17	8003611	ENST00000570699	635917	646123	4	FAM57A	MACS_peak_16069	632324	376.39	GSM748557	29646
chr17	8003611	ENST00000577008	636365	645254	4	FAM57A	MACS_peak_16069	632324	376.39	GSM748557	29646
chr16	7995681	ENST00000543485	55514445	55539437	7	MMP2	MACS_peak_15378	55523381	303.5	GSM748557	7166
chr16	7995681	ENST00000570283	55522574	55536801	7	MMP2	MACS_peak_15378	55523381	303.5	GSM748557	7166
chr16	7995681	ENST00000564864	55513910	55519688	7	MMP2	MACS_peak_15378	55523381	303.5	GSM748557	7166
chr16	7995681	ENST00000437642	55515469	55539671	7	MMP2	MACS_peak_15378	55523381	303.5	GSM748557	7166
chr16	7995739	ENST00000564727	56385353	56389120	5	GNAO1	MACS_peak_15409	56394195	300.64	GSM748557	4389
chr16	7999025	ENST00000574494	3712268	3708039	4	TRAP1	MACS_peak_14631	3707659	503.49	GSM748557	16264
chr16	7992967	ENST00000304735	4421849	4433529	5	VASN	MACS_peak_14657	4415487	368.3	GSM748557	18517
chr14	7974341	ENST00000554840	52327452	52433879	6	GNG2	MACS_peak_11977	52327692	363.99	GSM748557	4404
chr14	7974341	ENST00000335281	52327132	52436512	6	GNG2	MACS_peak_11977	52327692	363.99	GSM748557	4404
chr19	8035465	ENST00000317018	18548966	18545632	5	ISYNA1	MACS_peak_19685	18543512	508.85	GSM748557	29821
chr19	8035465	ENST00000338128	18549111	18545198	5	ISYNA1	MACS_peak_19685	18543512	508.85	GSM748557	29821
chr19	8035465	ENST00000457269	18548977	18545619	5	ISYNA1	MACS_peak_19685	18543512	508.85	GSM748557	29821
chr19	8035465	ENST00000545187	18548921	18545198	5	ISYNA1	MACS_peak_19685	18543512	508.85	GSM748557	29821
chr18	8020254	ENST00000399892	12948020	12987535	4	SEH1L	MACS_peak_18275	12938436	502.95	GSM748557	30379
chr18	8020254	ENST00000262124	12947994	12987535	4	SEH1L	MACS_peak_18275	12938436	502.95	GSM748557	30379
chr18	8020254	ENST00000587761	12948047	12978859	4	SEH1L	MACS_peak_18275	12938436	502.95	GSM748557	30379
chr20	8064904	ENST00000339538	6052191	6005085	4	C20orf42	MACS_peak_24255	6051682	320.75	GSM748557	#N/A
chr7	8133106	ENST00000383907	65220513	65220646	4	SNORA22	MACS_peak_37037	65217577	344.24	GSM748557	0
chr6	8129963	ENST00000367594	143804807	143788771	4	ADAT2	MACS_peak_35658	143813557	354.41	GSM748557	21172
chr6	8124813	ENST00000376405	30685458	30667585	1	MDC1	MACS_peak_34281	30693733	409.5	GSM748557	21163
chr6	8124813	ENST00000551460	30693704	30675832	1	MDC1	MACS_peak_34281	30693733	409.5	GSM748557	21163
chr6	8124813	ENST00000376406	30685666	30667584	1	MDC1	MACS_peak_34281	30693733	409.5	GSM748557	21163
chr6	8124813	ENST00000427406	30693912	30675831	1	MDC1	MACS_peak_34281	30693733	409.5	GSM748557	21163
chr6	8118594	ENST00000416804	33048449	33054978	5	HLA-DPB1	MACS_peak_34360	33044459	345.97	GSM748557	4940
chr6	8118594	ENST00000469120	33043787	33049009	5	HLA-DPB1	MACS_peak_34360	33044459	345.97	GSM748557	4940
chr6	8118594	ENST00000535465	33043743	33049922	5	HLA-DPB1	MACS_peak_34360	33044459	345.97	GSM748557	4940
chr6	8118594	ENST00000488575	33048163	33052734	5	HLA-DPB1	MACS_peak_34360	33044459	345.97	GSM748557	4940
chr6	8118594	ENST00000498038	33048220	33053008	5	HLA-DPB1	MACS_peak_34360	33044459	345.97	GSM748557	4940
chr6	8180100	ENST00000428995	33041378	33032794	5	HLA-DPA1	MACS_peak_34360	33044459	345.97	GSM748557	4938
chr6	8118594	ENST00000418931	33043703	33054978	5	HLA-DPB1	MACS_peak_34360	33044459	345.97	GSM748557	4940
chr6	8118594	ENST00000428835	33048264	33053666	5	HLA-DPB1	MACS_peak_34360	33044459	345.97	GSM748557	4940
chr6	8121515	ENST00000368851	111408781	111544223	4	SLC16A10	MACS_peak_35261	111409950	501.76	GSM748557	17027
chr6	8126588	ENST00000372252	43651753	43599376	4	XPO5	MACS_peak_34647	43651878	359.36	GSM748557	17675
chr6	8126588	ENST00000372258	43651753	43599514	4	XPO5	MACS_peak_34647	43651878	359.36	GSM748557	17675
chr5	8110971	ENST00000510532	10307675	10280578	7	CMBL	MACS_peak_31474	10303670	646.37	GSM748557	25090
chr5	8116530	ENST00000385607	180601497	180601422	4	SNORD96	MACS_peak_33543	180603398	336.78	GSM748557	#N/A
chr5	8110147	ENST00000332772	175740083	175772992	4	SIMC1	MACS_peak_33403	175748209	631.42	GSM748557	24779
chr4	8101158	ENST00000452464	77134756	77082439	5	SCARB2	MACS_peak_30225	77131129	378.89	GSM748557	1665
chr4	8099051	ENST00000507120	2943443	2939660	4	NOP14	MACS_peak_29540	2934907	566.33	GSM748557	16821
chr3	8090591	ENST00000324093	129325661	129274018	7	PLXND1	MACS_peak_28456	129325533	628.38	GSM748557	9107
chr3	8090591	ENST00000393239	129325661	129274018	7	PLXND1	MACS_peak_28456	129325533	628.38	GSM748557	9107
chr3	8087806	ENST00000484633	52002426	51991474	5	PCBP4	MACS_peak_27661	52004843	348.12	GSM748557	8652
chr3	8087806	ENST00000461554	52001461	51991474	5	PCBP4	MACS_peak_27661	52004843	348.12	GSM748557	8652
chr3	8087806	ENST00000492809	51995652	51991474	5	PCBP4	MACS_peak_27661	52004843	348.12	GSM748557	8652
chr3	8087806	ENST00000498822	51997272	51991476	5	PCBP4	MACS_peak_27661	52004843	348.12	GSM748557	8652
chr3	8087806	ENST00000322099	51996908	51991472	5	PCBP4	MACS_peak_27661	52004843	348.12	GSM748557	8652
chr3	8087806	ENST00000497390	51995652	51991474	5	PCBP4	MACS_peak_27661	52004843	348.12	GSM748557	8652
chr3	8087806	ENST00000355852	52001473	51991470	5	PCBP4	MACS_peak_27661	52004843	348.12	GSM748557	8652
chr2	8051030	ENST00000492069	27427540	27424580	4	SLC5A6	MACS_peak_21092	27433410	519.92	GSM748557	11041
chr2	8051030	ENST00000401463	27434661	27429762	4	SLC5A6	MACS_peak_21092	27433410	519.92	GSM748557	11041
chr2	8051030	ENST00000412471	27434898	27428894	4	SLC5A6	MACS_peak_21092	27433410	519.92	GSM748557	11041
chr2	8040843	ENST00000403525	27440276	27466653	4	CAD	MACS_peak_21092	27433410	519.92	GSM748557	1424
chr2	8051030	ENST00000445802	27434806	27428275	4	SLC5A6	MACS_peak_21092	27433410	519.92	GSM748557	11041
chr2	8051030	ENST00000432106	27435818	27429805	4	SLC5A6	MACS_peak_21092	27433410	519.92	GSM748557	11041
chr2	8051030	ENST00000476319	27427949	27424652	4	SLC5A6	MACS_peak_21092	27433410	519.92	GSM748557	11041
chr2	8040843	ENST00000264705	27440258	27466811	4	CAD	MACS_peak_21092	27433410	519.92	GSM748557	1424
chr2	8051030	ENST00000461757	27425917	27422455	4	SLC5A6	MACS_peak_21092	27433410	519.92	GSM748557	11041
chr2	8040211	ENST00000540845	10183956	10194963	5	KLF11	MACS_peak_20813	10178277	379.97	GSM748557	11811
chr2	8040211	ENST00000448523	10183956	10188006	5	KLF11	MACS_peak_20813	10178277	379.97	GSM748557	11811
chr2	8041422	ENST00000437184	33683113	33747169	1	RASGRP3	MACS_peak_21218	33678334	340.36	GSM748557	14545
chr2	8044462	ENST00000460450	113279728	113289988	4	TTL	MACS_peak_22377	113279829	386.85	GSM748557	21586
chr2	8047738	ENST00000357118	206547984	206641880	4	NRP2	MACS_peak_23438	206538957	367.89	GSM748557	8005
chr2	8047738	ENST00000360409	206547224	206662857	4	NRP2	MACS_peak_23438	206538957	367.89	GSM748557	8005
chr2	8047738	ENST00000417189	206547231	206608422	4	NRP2	MACS_peak_23438	206538957	367.89	GSM748557	8005
chr2	8047738	ENST00000412873	206548015	206659782	4	NRP2	MACS_peak_23438	206538957	367.89	GSM748557	8005
chr2	8054664	ENST00000495264	113012637	113007684	4	ZC3H8	MACS_peak_22360	113016504	797.31	GSM748557	30941
chr2	8054664	ENST00000464305	113012713	112994163	4	ZC3H8	MACS_peak_22360	113016504	797.31	GSM748557	30941
chr2	8054664	ENST00000272570	113012664	112973442	4	ZC3H8	MACS_peak_22360	113016504	797.31	GSM748557	30941
chr2	8054664	ENST00000474234	113012600	112990903	4	ZC3H8	MACS_peak_22360	113016504	797.31	GSM748557	30941
chr1	7903032	ENST00000467953	93575803	93602689	1	MTF2	MACS_peak_1944	93583973	405.55	GSM748557	29535
chr1	7909146	ENST00000400889	143913143	143896452	1	FAM72D	MACS_peak_2486	143920463	573.02	GSM748557	33593
chr1	7898411	ENST00000383925	16840780	16840617	4	RNU1-1	MACS_peak_472	16843802	304.6	GSM748557	10120
chr1	7923386	ENST00000400965	200182339	200132322	7	LMOD1	MACS_peak_3452	200191117	378.27	GSM748557	6647
chr1	7916316	ENST00000360494	54076763	54005980	1	TMEM48	MACS_peak_1464	54076877	495.8	GSM748557	#N/A
chr1	7899462	ENST00000398958	28832455	28865708	1	RCC1	MACS_peak_858	28842306	470.1	GSM748557	1913
chr1	7899462	ENST00000411533	28844778	28863387	1	RCC1	MACS_peak_858	28842306	470.1	GSM748557	1913
chr1	7899462	ENST00000373831	28844769	28864676	1	RCC1	MACS_peak_858	28842306	470.1	GSM748557	1913
chr1	7899462	ENST00000373833	28832569	28865812	1	RCC1	MACS_peak_858	28842306	470.1	GSM748557	1913
chr1	7899462	ENST00000373832	28844648	28865495	1	RCC1	MACS_peak_858	28842306	470.1	GSM748557	1913
chr1	7899462	ENST00000430407	28845207	28862805	1	RCC1	MACS_peak_858	28842306	470.1	GSM748557	1913
chr1	7913237	ENST00000375078	20812713	20808884	7	CAMK2N1	MACS_peak_582	20813048	300.88	GSM748557	24190
chr1	7900183	ENST00000373045	38259474	38266805	4	MANEAL	MACS_peak_1095	38250762	301.79	GSM748557	26452
chr9	8159142	ENST00000371817	137533620	137736686	5	COL5A1	MACS_peak_41899	137532324	351.54	GSM748557	2209
chr9	8154059	ENST00000382182	2151809	2183577	5	SMARCA2	MACS_peak_40135	2147946	713	GSM748557	11098
chr9	8157582	ENST00000373818	124062071	124095120	7	GSN	MACS_peak_41534	124066974	404.67	GSM748557	4620
chr9	8157582	ENST00000373807	124073749	124094168	7	GSN	MACS_peak_41534	124066974	404.67	GSM748557	4620
chr8	8150002	ENST00000518248	28314323	28285925	1	FBXO16	MACS_peak_38666	28314721	580.06	GSM748557	13618
chr8	8151942	ENST00000522791	99129387	99114625	4	HRSP12	MACS_peak_39369	99126939	352.52	GSM748557	16897
chr8	8151942	ENST00000521560	99129399	99114692	4	HRSP12	MACS_peak_39369	99126939	352.52	GSM748557	16897
chr8	8151942	ENST00000520507	99129338	99114667	4	HRSP12	MACS_peak_39369	99126939	352.52	GSM748557	16897
chr8	8151942	ENST00000519608	99118859	99114847	4	HRSP12	MACS_peak_39369	99126939	352.52	GSM748557	16897
chr8	8151942	ENST00000254878	99129469	99114572	4	HRSP12	MACS_peak_39369	99126939	352.52	GSM748557	16897
